# Supplementary material for: PEG-mediated osmotic stress induces premature differentiation of the root apical meristem and outgrowth of lateral roots in wheat
Source: J Exp Bot. 2014 Jun 16;65(17):4863–72. doi: 10.1093/jxb/eru255 (PMC4144773; doi:10.1093/jxb/eru255)
Supplement: Supplementary Data [file supp_eru255_jexbot118281_file003.xls]

## Sheet: CK vs 72 h
PathwayName	Total	Pvalue	Qvalue	Gene	InputSymbol
Photosynthesis	16	2.0E-6	4.2E-5	Os01g0501800	LOC_Os01g31690
Photosynthesis	16	2.0E-6	4.2E-5	Os07g0148900	LOC_Os07g05480
Photosynthesis	16	2.0E-6	4.2E-5	Os02g0103800	LOC_Os02g01340
Photosynthesis	16	2.0E-6	4.2E-5	Os07g0435300	LOC_Os07g25430
Photosynthesis	16	2.0E-6	4.2E-5	Os06g0101600	LOC_Os06g01210
Photosynthesis	16	2.0E-6	4.2E-5	Os03g0685000	LOC_Os03g48040
Photosynthesis	16	2.0E-6	4.2E-5	Os01g0711000	LOC_Os01g51380
Photosynthesis	16	2.0E-6	4.2E-5	Os08g0104600	LOC_Os08g01380
Photosynthesis	16	2.0E-6	4.2E-5	Os01g0938100	LOC_Os01g71190
Photosynthesis	16	2.0E-6	4.2E-5	Os08g0560900	LOC_Os08g44680
Photosynthesis	16	2.0E-6	4.2E-5	Os12g0420400	LOC_Os12g23200
Photosynthesis	16	2.0E-6	4.2E-5	Os12g0189400	LOC_Os12g08770
Photosynthesis	16	2.0E-6	4.2E-5	Os07g0556200	LOC_Os07g37030
Photosynthesis	16	2.0E-6	4.2E-5	Os03g0778100	LOC_Os03g56670
Photosynthesis	16	2.0E-6	4.2E-5	Os03g0333400	LOC_Os03g21560
Photosynthesis	16	2.0E-6	4.2E-5	Os07g0141400	LOC_Os07g04840
Methane metabolism	11	7.0E-6	4.6E-5	Os01g0263000	LOC_Os01g15810
Methane metabolism	11	7.0E-6	4.6E-5	Os02g0833900	LOC_Os02g58720
Methane metabolism	11	7.0E-6	4.6E-5	Os07g0115300	LOC_Os07g02440
Methane metabolism	11	7.0E-6	4.6E-5	Os03g0815200	LOC_Os03g60090
Methane metabolism	11	7.0E-6	4.6E-5	Os08g0113000	LOC_Os08g02110
Methane metabolism	11	7.0E-6	4.6E-5	Os01g0543100	LOC_Os01g36240
Methane metabolism	11	7.0E-6	4.6E-5	Os11g0455800	LOC_Os11g26860
Methane metabolism	11	7.0E-6	4.6E-5	Os12g0409000	LOC_Os12g22030
Methane metabolism	11	7.0E-6	4.6E-5	Os07g0499500	LOC_Os07g31610
Methane metabolism	11	7.0E-6	4.6E-5	Os11g0112400	LOC_Os11g02130
Methane metabolism	11	7.0E-6	4.6E-5	Os03g0235000	LOC_Os03g13210
Glycolysis / Gluconeogenesis	15	1.4E-5	6.0E-5	Os02g0171100	LOC_Os02g07490
Glycolysis / Gluconeogenesis	15	1.4E-5	6.0E-5	Os12g0616900	LOC_Os12g42230
Glycolysis / Gluconeogenesis	15	1.4E-5	6.0E-5	Os08g0431300	LOC_Os08g33440
Glycolysis / Gluconeogenesis	15	1.4E-5	6.0E-5	Os09g0440300	LOC_Os09g26880
Glycolysis / Gluconeogenesis	15	1.4E-5	6.0E-5	Os01g0866400	LOC_Os01g64660
Glycolysis / Gluconeogenesis	15	1.4E-5	6.0E-5	Os04g0458300	LOC_Os04g38530
Glycolysis / Gluconeogenesis	15	1.4E-5	6.0E-5	Os08g0109200	LOC_Os08g01760
Glycolysis / Gluconeogenesis	15	1.4E-5	6.0E-5	Os06g0105400	LOC_Os06g01630
Glycolysis / Gluconeogenesis	15	1.4E-5	6.0E-5	Os09g0375000	LOC_Os09g20820
Glycolysis / Gluconeogenesis	15	1.4E-5	6.0E-5	Os10g0155500	LOC_Os10g06720
Glycolysis / Gluconeogenesis	15	1.4E-5	6.0E-5	Os06g0668200	LOC_Os06g45710
Glycolysis / Gluconeogenesis	15	1.4E-5	6.0E-5	Os11g0210300	LOC_Os11g10480
Glycolysis / Gluconeogenesis	15	1.4E-5	6.0E-5	Os11g0171300	LOC_Os11g07020
Glycolysis / Gluconeogenesis	15	1.4E-5	6.0E-5	Os03g0712700	LOC_Os03g50480
Glycolysis / Gluconeogenesis	15	1.4E-5	6.0E-5	Os03g0129300	LOC_Os03g03720
Circadian rhythm	9	1.28E-4	4.11E-4	Os06g0320500	LOC_Os06g21590
Circadian rhythm	9	1.28E-4	4.11E-4	Os04g0452100	LOC_Os04g37920
Circadian rhythm	9	1.28E-4	4.11E-4	Os06g0694000	LOC_Os06g47890
Circadian rhythm	9	1.28E-4	4.11E-4	Os02g0618200	LOC_Os02g40510
Circadian rhythm	9	1.28E-4	4.11E-4	Os06g0728700	LOC_Os06g51260
Circadian rhythm	9	1.28E-4	4.11E-4	Os08g0157600	LOC_Os08g06110
Circadian rhythm	9	1.28E-4	4.11E-4	Os03g0284100	LOC_Os03g17570
Circadian rhythm	9	1.28E-4	4.11E-4	Os07g0495100	LOC_Os07g31280
Circadian rhythm	9	1.28E-4	4.11E-4	Os03g0822000	LOC_Os03g60720
Benzoate degradation via CoA ligation	11	2.32E-4	6.14E-4	Os01g0796400	LOC_Os01g58380
Benzoate degradation via CoA ligation	11	2.32E-4	6.14E-4	Os06g0557100	LOC_Os06g36270
Benzoate degradation via CoA ligation	11	2.32E-4	6.14E-4	Os01g0159400	LOC_Os01g06600
Benzoate degradation via CoA ligation	11	2.32E-4	6.14E-4	Os03g0610900	LOC_Os03g41460
Benzoate degradation via CoA ligation	11	2.32E-4	6.14E-4	Os03g0717000	LOC_Os03g50810
Benzoate degradation via CoA ligation	11	2.32E-4	6.14E-4	Os05g0110900	LOC_Os05g02020
Benzoate degradation via CoA ligation	11	2.32E-4	6.14E-4	Os06g0258900	LOC_Os06g14740
Benzoate degradation via CoA ligation	11	2.32E-4	6.14E-4	Os08g0512600	LOC_Os08g40170
Benzoate degradation via CoA ligation	11	2.32E-4	6.14E-4	Os02g0810400	LOC_Os02g56560
Benzoate degradation via CoA ligation	11	2.32E-4	6.14E-4	Os01g0314100	LOC_Os01g21160
Benzoate degradation via CoA ligation	11	2.32E-4	6.14E-4	Os11g0171500	LOC_Os11g07040
Valine, leucine and isoleucine degradation	8	3.85E-4	8.75E-4	Os12g0183100	LOC_Os12g08260
Valine, leucine and isoleucine degradation	8	3.85E-4	8.75E-4	Os09g0440300	LOC_Os09g26880
Valine, leucine and isoleucine degradation	8	3.85E-4	8.75E-4	Os07g0170100	LOC_Os07g07470
Valine, leucine and isoleucine degradation	8	3.85E-4	8.75E-4	Os05g0125500	LOC_Os05g03480
Valine, leucine and isoleucine degradation	8	3.85E-4	8.75E-4	Os01g0314100	LOC_Os01g21160
Valine, leucine and isoleucine degradation	8	3.85E-4	8.75E-4	Os08g0424200	LOC_Os08g32850
Valine, leucine and isoleucine degradation	8	3.85E-4	8.75E-4	Os12g0605800	LOC_Os12g41250
Valine, leucine and isoleucine degradation	8	3.85E-4	8.75E-4	Os06g0677400	LOC_Os06g46372
Phenylalanine metabolism	9	6.79E-4	0.001257	Os01g0263000	LOC_Os01g15810
Phenylalanine metabolism	9	6.79E-4	0.001257	Os02g0833900	LOC_Os02g58720
Phenylalanine metabolism	9	6.79E-4	0.001257	Os07g0115300	LOC_Os07g02440
Phenylalanine metabolism	9	6.79E-4	0.001257	Os08g0113000	LOC_Os08g02110
Phenylalanine metabolism	9	6.79E-4	0.001257	Os01g0543100	LOC_Os01g36240
Phenylalanine metabolism	9	6.79E-4	0.001257	Os01g0314100	LOC_Os01g21160
Phenylalanine metabolism	9	6.79E-4	0.001257	Os07g0499500	LOC_Os07g31610
Phenylalanine metabolism	9	6.79E-4	0.001257	Os11g0112400	LOC_Os11g02130
Phenylalanine metabolism	9	6.79E-4	0.001257	Os03g0235000	LOC_Os03g13210
Fatty acid biosynthesis	5	6.83E-4	0.001257	Os03g0297400	LOC_Os03g18590
Fatty acid biosynthesis	5	6.83E-4	0.001257	Os07g0616200	LOC_Os07g42420
Fatty acid biosynthesis	5	6.83E-4	0.001257	Os06g0196600	LOC_Os06g09630
Fatty acid biosynthesis	5	6.83E-4	0.001257	Os04g0376300	LOC_Os04g30760
Fatty acid biosynthesis	5	6.83E-4	0.001257	Os08g0327400	LOC_Os08g23810
Carbon fixation	10	0.001047	0.001767	Os12g0291400	LOC_Os12g19394
Carbon fixation	10	0.001047	0.001767	Os01g0866400	LOC_Os01g64660
Carbon fixation	10	0.001047	0.001767	Os04g0234600	LOC_Os04g16680
Carbon fixation	10	0.001047	0.001767	Os01g0829800	LOC_Os01g61380
Carbon fixation	10	0.001047	0.001767	Os02g0698000	LOC_Os02g47020
Carbon fixation	10	0.001047	0.001767	Os08g0562100	LOC_Os08g44810
Carbon fixation	10	0.001047	0.001767	Os06g0668200	LOC_Os06g45710
Carbon fixation	10	0.001047	0.001767	Os08g0434300	LOC_Os08g33720
Carbon fixation	10	0.001047	0.001767	Os12g0632700	LOC_Os12g43630
Carbon fixation	10	0.001047	0.001767	Os11g0171300	LOC_Os11g07020
Fatty acid metabolism	7	0.001531	0.002163	Os01g0159400	LOC_Os01g06600
Fatty acid metabolism	7	0.001531	0.002163	Os12g0143900	LOC_Os12g04990
Fatty acid metabolism	7	0.001531	0.002163	Os09g0440300	LOC_Os09g26880
Fatty acid metabolism	7	0.001531	0.002163	Os08g0109200	LOC_Os08g01760
Fatty acid metabolism	7	0.001531	0.002163	Os11g0605500	LOC_Os11g39220
Fatty acid metabolism	7	0.001531	0.002163	Os11g0210300	LOC_Os11g10480
Fatty acid metabolism	7	0.001531	0.002163	Os12g0168700	LOC_Os12g07110
Diterpenoid biosynthesis	4	0.001732	0.002163	Os04g0611800	LOC_Os04g52230
Diterpenoid biosynthesis	4	0.001732	0.002163	Os03g0856700	LOC_Os03g63970
Diterpenoid biosynthesis	4	0.001732	0.002163	Os01g0757200	LOC_Os01g55240
Diterpenoid biosynthesis	4	0.001732	0.002163	Os06g0570100	LOC_Os06g37364
Methionine metabolism	5	0.001733	0.002163	Os12g0624000	LOC_Os12g42884
Methionine metabolism	5	0.001733	0.002163	Os11g0455500	LOC_Os11g26850
Methionine metabolism	5	0.001733	0.002163	Os01g0323600	LOC_Os01g22010
Methionine metabolism	5	0.001733	0.002163	Os07g0182900	LOC_Os07g08500
Methionine metabolism	5	0.001733	0.002163	Os03g0376100	LOC_Os03g25940
Phenylpropanoid biosynthesis	12	0.001794	0.002163	Os01g0263000	LOC_Os01g15810
Phenylpropanoid biosynthesis	12	0.001794	0.002163	Os10g0515200	LOC_Os10g37110
Phenylpropanoid biosynthesis	12	0.001794	0.002163	Os02g0833900	LOC_Os02g58720
Phenylpropanoid biosynthesis	12	0.001794	0.002163	Os03g0850200	LOC_Os03g63310
Phenylpropanoid biosynthesis	12	0.001794	0.002163	Os07g0115300	LOC_Os07g02440
Phenylpropanoid biosynthesis	12	0.001794	0.002163	Os08g0113000	LOC_Os08g02110
Phenylpropanoid biosynthesis	12	0.001794	0.002163	Os01g0543100	LOC_Os01g36240
Phenylpropanoid biosynthesis	12	0.001794	0.002163	Os04g0474800	LOC_Os04g39880
Phenylpropanoid biosynthesis	12	0.001794	0.002163	Os12g0512800	LOC_Os12g32850
Phenylpropanoid biosynthesis	12	0.001794	0.002163	Os07g0499500	LOC_Os07g31610
Phenylpropanoid biosynthesis	12	0.001794	0.002163	Os11g0112400	LOC_Os11g02130
Phenylpropanoid biosynthesis	12	0.001794	0.002163	Os03g0235000	LOC_Os03g13210
Pyruvate metabolism	9	0.001819	0.002163	Os12g0616900	LOC_Os12g42230
Pyruvate metabolism	9	0.001819	0.002163	Os08g0431300	LOC_Os08g33440
Pyruvate metabolism	9	0.001819	0.002163	Os09g0440300	LOC_Os09g26880
Pyruvate metabolism	9	0.001819	0.002163	Os01g0829800	LOC_Os01g61380
Pyruvate metabolism	9	0.001819	0.002163	Os06g0105400	LOC_Os06g01630
Pyruvate metabolism	9	0.001819	0.002163	Os08g0562100	LOC_Os08g44810
Pyruvate metabolism	9	0.001819	0.002163	Os08g0434300	LOC_Os08g33720
Pyruvate metabolism	9	0.001819	0.002163	Os03g0332400	LOC_Os03g21460
Pyruvate metabolism	9	0.001819	0.002163	Os12g0632700	LOC_Os12g43630
Nucleotide sugars metabolism	4	0.002958	0.00325	Os09g0491100	LOC_Os09g31430
Nucleotide sugars metabolism	4	0.002958	0.00325	Os12g0443500	LOC_Os12g25690
Nucleotide sugars metabolism	4	0.002958	0.00325	Os09g0553200	LOC_Os09g38030
Nucleotide sugars metabolism	4	0.002958	0.00325	Os07g0139400	LOC_Os07g04690
Galactose metabolism	6	0.002981	0.00325	Os07g0679300	LOC_Os07g48160
Galactose metabolism	6	0.002981	0.00325	Os04g0535600	LOC_Os04g45290
Galactose metabolism	6	0.002981	0.00325	Os03g0832600	LOC_Os03g61710
Galactose metabolism	6	0.002981	0.00325	Os09g0553200	LOC_Os09g38030
Galactose metabolism	6	0.002981	0.00325	Os07g0139400	LOC_Os07g04690
Galactose metabolism	6	0.002981	0.00325	Os03g0712700	LOC_Os03g50480
1- and 2-Methylnaphthalene degradation	4	0.004672	0.004916	Os06g0258900	LOC_Os06g14740
1- and 2-Methylnaphthalene degradation	4	0.004672	0.004916	Os08g0109200	LOC_Os08g01760
1- and 2-Methylnaphthalene degradation	4	0.004672	0.004916	Os01g0314100	LOC_Os01g21160
1- and 2-Methylnaphthalene degradation	4	0.004672	0.004916	Os11g0210300	LOC_Os11g10480
Inositol phosphate metabolism	8	0.005289	0.005324	Os06g0557100	LOC_Os06g36270
Inositol phosphate metabolism	8	0.005289	0.005324	Os08g0450700	LOC_Os08g34950
Inositol phosphate metabolism	8	0.005289	0.005324	Os03g0610900	LOC_Os03g41460
Inositol phosphate metabolism	8	0.005289	0.005324	Os03g0717000	LOC_Os03g50810
Inositol phosphate metabolism	8	0.005289	0.005324	Os05g0110900	LOC_Os05g02020
Inositol phosphate metabolism	8	0.005289	0.005324	Os08g0512600	LOC_Os08g40170
Inositol phosphate metabolism	8	0.005289	0.005324	Os02g0810400	LOC_Os02g56560
Inositol phosphate metabolism	8	0.005289	0.005324	Os08g0450800	LOC_Os08g34950
Inositol phosphate metabolism	8	0.005289	0.005324	Os11g0171500	LOC_Os11g07040
Reductive carboxylate cycle (CO2 fixation)	4	0.006949	0.006705	Os01g0829800	LOC_Os01g61380
Reductive carboxylate cycle (CO2 fixation)	4	0.006949	0.006705	Os03g0337900	LOC_Os03g21950
Reductive carboxylate cycle (CO2 fixation)	4	0.006949	0.006705	Os08g0434300	LOC_Os08g33720
Reductive carboxylate cycle (CO2 fixation)	4	0.006949	0.006705	Os12g0632700	LOC_Os12g43630
Glyoxylate and dicarboxylate metabolism	5	0.007745	0.007264	Os12g0291400	LOC_Os12g19394
Glyoxylate and dicarboxylate metabolism	5	0.007745	0.007264	Os01g0829800	LOC_Os01g61380
Glyoxylate and dicarboxylate metabolism	5	0.007745	0.007264	Os03g0102100	LOC_Os03g01222
Glyoxylate and dicarboxylate metabolism	5	0.007745	0.007264	Os08g0434300	LOC_Os08g33720
Glyoxylate and dicarboxylate metabolism	5	0.007745	0.007264	Os12g0632700	LOC_Os12g43630
Tyrosine metabolism	6	0.008909	0.008079	Os09g0359800	LOC_Os09g19560
Tyrosine metabolism	6	0.008909	0.008079	Os06g0103300	LOC_Os06g01360
Tyrosine metabolism	6	0.008909	0.008079	Os01g0925200	LOC_Os01g70090
Tyrosine metabolism	6	0.008909	0.008079	Os08g0109200	LOC_Os08g01760
Tyrosine metabolism	6	0.008909	0.008079	Os01g0314100	LOC_Os01g21160
Tyrosine metabolism	6	0.008909	0.008079	Os11g0210300	LOC_Os11g10480
One carbon pool by folate	4	0.009858	0.00868	Os03g0815200	LOC_Os03g60090
One carbon pool by folate	4	0.009858	0.00868	Os03g0102100	LOC_Os03g01222
One carbon pool by folate	4	0.009858	0.00868	Os11g0455800	LOC_Os11g26860
One carbon pool by folate	4	0.009858	0.00868	Os12g0409000	LOC_Os12g22030
Glycine, serine and threonine metabolism	6	0.010925	0.009347	Os11g0455800	LOC_Os11g26860
Glycine, serine and threonine metabolism	6	0.010925	0.009347	Os04g0650800	LOC_Os04g55720
Glycine, serine and threonine metabolism	6	0.010925	0.009347	Os12g0409000	LOC_Os12g22030
Glycine, serine and threonine metabolism	6	0.010925	0.009347	Os08g0538000	LOC_Os08g42560
Glycine, serine and threonine metabolism	6	0.010925	0.009347	Os08g0502700	LOC_Os08g39300
Glycine, serine and threonine metabolism	6	0.010925	0.009347	Os03g0171900	LOC_Os03g07570
Selenoamino acid metabolism	5	0.011335	0.009404	Os09g0359800	LOC_Os09g19560
Selenoamino acid metabolism	5	0.011335	0.009404	Os11g0455500	LOC_Os11g26850
Selenoamino acid metabolism	5	0.011335	0.009404	Os01g0323600	LOC_Os01g22010
Selenoamino acid metabolism	5	0.011335	0.009404	Os03g0743900	LOC_Os03g53230
Selenoamino acid metabolism	5	0.011335	0.009404	Os03g0376100	LOC_Os03g25940
Starch and sucrose metabolism	9	0.016032	0.012809	Os06g0194900	LOC_Os06g09450
Starch and sucrose metabolism	9	0.016032	0.012809	Os07g0662900	LOC_Os07g46790
Starch and sucrose metabolism	9	0.016032	0.012809	Os04g0535600	LOC_Os04g45290
Starch and sucrose metabolism	9	0.016032	0.012809	Os12g0443500	LOC_Os12g25690
Starch and sucrose metabolism	9	0.016032	0.012809	Os04g0474800	LOC_Os04g39880
Starch and sucrose metabolism	9	0.016032	0.012809	Os07g0543300	LOC_Os07g35940
Starch and sucrose metabolism	9	0.016032	0.012809	Os09g0553200	LOC_Os09g38030
Starch and sucrose metabolism	9	0.016032	0.012809	Os01g0851700	LOC_Os01g63270
Starch and sucrose metabolism	9	0.016032	0.012809	Os03g0712700	LOC_Os03g50480
Lysine degradation	4	0.0178	0.013748	Os01g0159400	LOC_Os01g06600
Lysine degradation	4	0.0178	0.013748	Os09g0440300	LOC_Os09g26880
Lysine degradation	4	0.0178	0.013748	Os11g0455800	LOC_Os11g26860
Lysine degradation	4	0.0178	0.013748	Os12g0409000	LOC_Os12g22030
Phosphatidylinositol signaling system	8	0.019137	0.014305	Os06g0557100	LOC_Os06g36270
Phosphatidylinositol signaling system	8	0.019137	0.014305	Os08g0450700	LOC_Os08g34950
Phosphatidylinositol signaling system	8	0.019137	0.014305	Os03g0610900	LOC_Os03g41460
Phosphatidylinositol signaling system	8	0.019137	0.014305	Os03g0717000	LOC_Os03g50810
Phosphatidylinositol signaling system	8	0.019137	0.014305	Os05g0110900	LOC_Os05g02020
Phosphatidylinositol signaling system	8	0.019137	0.014305	Os08g0512600	LOC_Os08g40170
Phosphatidylinositol signaling system	8	0.019137	0.014305	Os02g0810400	LOC_Os02g56560
Phosphatidylinositol signaling system	8	0.019137	0.014305	Os08g0450800	LOC_Os08g34950
Phosphatidylinositol signaling system	8	0.019137	0.014305	Os11g0171500	LOC_Os11g07040
Ethylbenzene degradation	2	0.020822	0.015152	Os06g0258900	LOC_Os06g14740
Ethylbenzene degradation	2	0.020822	0.015152	Os01g0314100	LOC_Os01g21160
Purine metabolism	11	0.022591	0.01579	Os05g0595400	LOC_Os05g51700
Purine metabolism	11	0.022591	0.01579	Os07g0682800	LOC_Os07g48430
Purine metabolism	11	0.022591	0.01579	Os12g0242900	LOC_Os12g13950
Purine metabolism	11	0.022591	0.01579	Os05g0151000	LOC_Os05g05860
Purine metabolism	11	0.022591	0.01579	Os10g0563700	LOC_Os10g41410
Purine metabolism	11	0.022591	0.01579	Os03g0328400	LOC_Os03g21120
Purine metabolism	11	0.022591	0.01579	Os07g0661000	LOC_Os07g46630
Purine metabolism	11	0.022591	0.01579	Os03g0743900	LOC_Os03g53230
Purine metabolism	11	0.022591	0.01579	LOC_Os06g14620	LOC_Os06g14620
Purine metabolism	11	0.022591	0.01579	Os04g0504000	LOC_Os04g42520
Purine metabolism	11	0.022591	0.01579	Os06g0168600	LOC_Os06g07210
Metabolism of xenobiotics by cytochrome P450	3	0.02311	0.01579	Os03g0709000	LOC_Os03g50130
Metabolism of xenobiotics by cytochrome P450	3	0.02311	0.01579	Os08g0109200	LOC_Os08g01760
Metabolism of xenobiotics by cytochrome P450	3	0.02311	0.01579	Os11g0210300	LOC_Os11g10480
gamma-Hexachlorocyclohexane degradation	6	0.02595	0.017376	Os10g0515200	LOC_Os10g37110
gamma-Hexachlorocyclohexane degradation	6	0.02595	0.017376	Os03g0850200	LOC_Os03g63310
gamma-Hexachlorocyclohexane degradation	6	0.02595	0.017376	Os06g0258900	LOC_Os06g14740
gamma-Hexachlorocyclohexane degradation	6	0.02595	0.017376	Os01g0709400	LOC_Os01g51280
gamma-Hexachlorocyclohexane degradation	6	0.02595	0.017376	Os12g0512800	LOC_Os12g32850
gamma-Hexachlorocyclohexane degradation	6	0.02595	0.017376	Os04g0490800	LOC_Os04g41340
Nicotinate and nicotinamide metabolism	7	0.027911	0.018132	Os06g0557100	LOC_Os06g36270
Nicotinate and nicotinamide metabolism	7	0.027911	0.018132	Os03g0610900	LOC_Os03g41460
Nicotinate and nicotinamide metabolism	7	0.027911	0.018132	Os03g0717000	LOC_Os03g50810
Nicotinate and nicotinamide metabolism	7	0.027911	0.018132	Os05g0110900	LOC_Os05g02020
Nicotinate and nicotinamide metabolism	7	0.027911	0.018132	Os08g0512600	LOC_Os08g40170
Nicotinate and nicotinamide metabolism	7	0.027911	0.018132	Os02g0810400	LOC_Os02g56560
Nicotinate and nicotinamide metabolism	7	0.027911	0.018132	Os11g0171500	LOC_Os11g07040
Thiamine metabolism	2	0.028398	0.018132	Os07g0682800	LOC_Os07g48430
Thiamine metabolism	2	0.028398	0.018132	Os03g0328400	LOC_Os03g21120
Limonene and pinene degradation	6	0.030069	0.018879	Os10g0515200	LOC_Os10g37110
Limonene and pinene degradation	6	0.030069	0.018879	Os09g0440300	LOC_Os09g26880
Limonene and pinene degradation	6	0.030069	0.018879	Os03g0850200	LOC_Os03g63310
Limonene and pinene degradation	6	0.030069	0.018879	Os06g0258900	LOC_Os06g14740
Limonene and pinene degradation	6	0.030069	0.018879	Os01g0314100	LOC_Os01g21160
Limonene and pinene degradation	6	0.030069	0.018879	Os12g0512800	LOC_Os12g32850
Pentose phosphate pathway	5	0.039486	0.023994	Os01g0866400	LOC_Os01g64660
Pentose phosphate pathway	5	0.039486	0.023994	Os07g0604000	LOC_Os07g41280
Pentose phosphate pathway	5	0.039486	0.023994	Os01g0926300	LOC_Os01g70170
Pentose phosphate pathway	5	0.039486	0.023994	Os11g0171300	LOC_Os11g07020
Pentose phosphate pathway	5	0.039486	0.023994	Os03g0712700	LOC_Os03g50480
Citrate cycle (TCA cycle)	5	0.039486	0.023994	Os01g0829800	LOC_Os01g61380
Citrate cycle (TCA cycle)	5	0.039486	0.023994	Os03g0337900	LOC_Os03g21950
Citrate cycle (TCA cycle)	5	0.039486	0.023994	Os08g0434300	LOC_Os08g33720
Citrate cycle (TCA cycle)	5	0.039486	0.023994	Os01g0300200	LOC_Os01g19450
Citrate cycle (TCA cycle)	5	0.039486	0.023994	Os12g0632700	LOC_Os12g43630
Bile acid biosynthesis	3	0.041901	0.024812	Os09g0440300	LOC_Os09g26880
Bile acid biosynthesis	3	0.041901	0.024812	Os08g0109200	LOC_Os08g01760
Bile acid biosynthesis	3	0.041901	0.024812	Os11g0210300	LOC_Os11g10480
Butanoate metabolism	4	0.0432	0.025235	Os01g0796400	LOC_Os01g58380
Butanoate metabolism	4	0.0432	0.025235	Os12g0616900	LOC_Os12g42230
Butanoate metabolism	4	0.0432	0.025235	Os09g0440300	LOC_Os09g26880
Butanoate metabolism	4	0.0432	0.025235	Os02g0510200	LOC_Os02g30630
Arachidonic acid metabolism	2	0.046214	0.026686	Os06g0185900	LOC_Os06g08670
Arachidonic acid metabolism	2	0.046214	0.026686	Os02g0664000	LOC_Os02g44500
Tryptophan metabolism	4	0.051632	0.029255	Os09g0359800	LOC_Os09g19560
Tryptophan metabolism	4	0.051632	0.029255	Os01g0159400	LOC_Os01g06600
Tryptophan metabolism	4	0.051632	0.029255	Os09g0440300	LOC_Os09g26880
Tryptophan metabolism	4	0.051632	0.029255	Os06g0472200	LOC_Os06g27770
Glutathione metabolism	4	0.051632	0.029255	Os06g0185900	LOC_Os06g08670
Glutathione metabolism	4	0.051632	0.029255	Os03g0709000	LOC_Os03g50130
Glutathione metabolism	4	0.051632	0.029255	Os02g0664000	LOC_Os02g44500
Glutathione metabolism	4	0.051632	0.029255	Os01g0966000	LOC_Os01g73514
Aminosugars metabolism	3	0.053441	0.029344	Os09g0491100	LOC_Os09g31430
Aminosugars metabolism	3	0.053441	0.029344	Os01g0860500	LOC_Os01g64110
Aminosugars metabolism	3	0.053441	0.029344	Os05g0399300	LOC_Os05g33130
Sphingolipid metabolism	3	0.053441	0.029344	Os01g0100900	LOC_Os01g01080
Sphingolipid metabolism	3	0.053441	0.029344	Os07g0679300	LOC_Os07g48160
Sphingolipid metabolism	3	0.053441	0.029344	Os02g0639600	LOC_Os02g42660
Cyanoamino acid metabolism	3	0.053441	0.029344	Os04g0474800	LOC_Os04g39880
Cyanoamino acid metabolism	3	0.053441	0.029344	Os11g0455800	LOC_Os11g26860
Cyanoamino acid metabolism	3	0.053441	0.029344	Os12g0409000	LOC_Os12g22030
Pentose and glucuronate interconversions	2	0.056292	0.030303	Os12g0443500	LOC_Os12g25690
Pentose and glucuronate interconversions	2	0.056292	0.030303	Os09g0553200	LOC_Os09g38030
Sulfur metabolism	3	0.073257	0.039088	Os08g0530400	LOC_Os08g41830
Sulfur metabolism	3	0.073257	0.039088	Os03g0743900	LOC_Os03g53230
Sulfur metabolism	3	0.073257	0.039088	Os03g0376100	LOC_Os03g25940
Porphyrin and chlorophyll metabolism	4	0.081847	0.043137	Os01g0279100	LOC_Os01g17170
Porphyrin and chlorophyll metabolism	4	0.081847	0.043137	Os03g0323200	LOC_Os03g20700
Porphyrin and chlorophyll metabolism	4	0.081847	0.043137	Os09g0297000	LOC_Os09g12560
Porphyrin and chlorophyll metabolism	4	0.081847	0.043137	Os01g0631200	LOC_Os01g44050
Glycerolipid metabolism	4	0.087573	0.045207	Os07g0679300	LOC_Os07g48160
Glycerolipid metabolism	4	0.087573	0.045207	Os09g0440300	LOC_Os09g26880
Glycerolipid metabolism	4	0.087573	0.045207	Os08g0109200	LOC_Os08g01760
Glycerolipid metabolism	4	0.087573	0.045207	Os11g0210300	LOC_Os11g10480
Pantothenate and CoA biosynthesis	3	0.08802	0.045207	Os07g0485100	LOC_Os07g30170
Pantothenate and CoA biosynthesis	3	0.08802	0.045207	Os01g0360600	LOC_Os01g25880
Pantothenate and CoA biosynthesis	3	0.08802	0.045207	Os02g0510200	LOC_Os02g30630
Fluorene degradation	4	0.105862	0.053731	Os10g0515200	LOC_Os10g37110
Fluorene degradation	4	0.105862	0.053731	Os01g0925200	LOC_Os01g70090
Fluorene degradation	4	0.105862	0.053731	Os03g0850200	LOC_Os03g63310
Fluorene degradation	4	0.105862	0.053731	Os12g0512800	LOC_Os12g32850
Oxidative phosphorylation	9	0.118487	0.057839	Os01g0711000	LOC_Os01g51380
Oxidative phosphorylation	9	0.118487	0.057839	Os11g0162200	LOC_Os11g06340
Oxidative phosphorylation	9	0.118487	0.057839	Os07g0585800	LOC_Os07g39710
Oxidative phosphorylation	9	0.118487	0.057839	Os03g0806900	LOC_Os03g59220
Oxidative phosphorylation	9	0.118487	0.057839	Os08g0556600	LOC_Os08g44250
Oxidative phosphorylation	9	0.118487	0.057839	Os05g0114000	LOC_Os05g02310
Oxidative phosphorylation	9	0.118487	0.057839	Os05g0331200	LOC_Os05g26660
Oxidative phosphorylation	9	0.118487	0.057839	Os06g0142700	LOC_Os06g05080
Oxidative phosphorylation	9	0.118487	0.057839	Os05g0301700	LOC_Os05g23620
Basal transcription factors	4	0.118934	0.057839	Os01g0510800	LOC_Os01g32750
Basal transcription factors	4	0.118934	0.057839	Os08g0343300	LOC_Os08g25460
Basal transcription factors	4	0.118934	0.057839	Os06g0649500	LOC_Os06g44030
Basal transcription factors	4	0.118934	0.057839	Os10g0397200	LOC_Os10g25770
Ascorbate and aldarate metabolism	5	0.128787	0.061736	Os10g0515200	LOC_Os10g37110
Ascorbate and aldarate metabolism	5	0.128787	0.061736	Os09g0440300	LOC_Os09g26880
Ascorbate and aldarate metabolism	5	0.128787	0.061736	Os03g0850200	LOC_Os03g63310
Ascorbate and aldarate metabolism	5	0.128787	0.061736	Os12g0512800	LOC_Os12g32850
Ascorbate and aldarate metabolism	5	0.128787	0.061736	Os04g0602100	LOC_Os04g51300
Biosynthesis of steroids	4	0.147003	0.069353	Os03g0810800	LOC_Os03g59610
Biosynthesis of steroids	4	0.147003	0.069353	Os12g0640600	LOC_Os12g44310
Biosynthesis of steroids	4	0.147003	0.069353	Os01g0802100	LOC_Os01g58790
Biosynthesis of steroids	4	0.147003	0.069353	Os02g0603800	LOC_Os02g39160
Styrene degradation	1	0.148121	0.069353	Os06g0103300	LOC_Os06g01360
Indole and ipecac alkaloid biosynthesis	1	0.148121	0.069353	Os01g0787600	LOC_Os01g57770
Arginine and proline metabolism	4	0.177339	0.082268	Os09g0440300	LOC_Os09g26880
Arginine and proline metabolism	4	0.177339	0.082268	Os03g0643300	LOC_Os03g44150
Arginine and proline metabolism	4	0.177339	0.082268	Os02g0611200	LOC_Os02g39790
Arginine and proline metabolism	4	0.177339	0.082268	Os04g0106300	LOC_Os04g01590
Pyrimidine metabolism	7	0.193567	0.088304	Os05g0595400	LOC_Os05g51700
Pyrimidine metabolism	7	0.193567	0.088304	Os07g0485100	LOC_Os07g30170
Pyrimidine metabolism	7	0.193567	0.088304	Os12g0242900	LOC_Os12g13950
Pyrimidine metabolism	7	0.193567	0.088304	Os05g0151000	LOC_Os05g05860
Pyrimidine metabolism	7	0.193567	0.088304	Os10g0563700	LOC_Os10g41410
Pyrimidine metabolism	7	0.193567	0.088304	LOC_Os06g14620	LOC_Os06g14620
Pyrimidine metabolism	7	0.193567	0.088304	Os06g0168600	LOC_Os06g07210
Flavonoid biosynthesis	2	0.198855	0.0895	Os08g0157500	LOC_Os08g06100
Flavonoid biosynthesis	2	0.198855	0.0895	Os04g0630800	LOC_Os04g53850
Naphthalene and anthracene degradation	1	0.213741	0.095771	Os09g0359800	LOC_Os09g19560
Fructose and mannose metabolism	3	0.270163	0.120338	Os01g0866400	LOC_Os01g64660
Fructose and mannose metabolism	3	0.270163	0.120338	Os08g0545200	LOC_Os08g43190
Fructose and mannose metabolism	3	0.270163	0.120338	Os11g0171300	LOC_Os11g07020
Histidine metabolism	2	0.272218	0.120366	Os09g0359800	LOC_Os09g19560
Histidine metabolism	2	0.272218	0.120366	Os09g0440300	LOC_Os09g26880
Alkaloid biosynthesis II	1	0.274309	0.120409	Os01g0314100	LOC_Os01g21160
1,1,1-Trichloro-2,2-bis(4-chlorophenyl)ethane (DDT) degradation	1	0.274309	0.120409	Os06g0472200	LOC_Os06g27770
Glycosphingolipid biosynthesis - globoseries	1	0.274309	0.120409	Os07g0679300	LOC_Os07g48160
beta-Alanine metabolism	2	0.301656	0.131457	Os07g0485100	LOC_Os07g30170
beta-Alanine metabolism	2	0.301656	0.131457	Os09g0440300	LOC_Os09g26880
Benzoate degradation via hydroxylation	1	0.330213	0.143077	Os01g0925200	LOC_Os01g70090
Aminophosphonate metabolism	1	0.330213	0.143077	Os09g0359800	LOC_Os09g19560
Propanoate metabolism	2	0.374005	0.161126	Os09g0440300	LOC_Os09g26880
Propanoate metabolism	2	0.374005	0.161126	Os06g0472200	LOC_Os06g27770
N-Glycan degradation	1	0.381812	0.163325	Os11g0525600	LOC_Os11g32260
Regulation of autophagy	1	0.381812	0.163325	Os01g0614900	LOC_Os01g42850
Androgen and estrogen metabolism	1	0.381812	0.163325	Os09g0359800	LOC_Os09g19560
Glycerophospholipid metabolism	2	0.402121	0.170802	Os01g0971600	LOC_Os01g74000
Glycerophospholipid metabolism	2	0.402121	0.170802	Os01g0314100	LOC_Os01g21160
Streptomycin biosynthesis	1	0.406102	0.171769	Os03g0712700	LOC_Os03g50480
Nitrogen metabolism	2	0.415952	0.174712	Os01g0357100	LOC_Os01g25484
Nitrogen metabolism	2	0.415952	0.174712	Os01g0639900	LOC_Os01g45274
Urea cycle and metabolism of amino groups	2	0.415952	0.174712	Os03g0643300	LOC_Os03g44150
Urea cycle and metabolism of amino groups	2	0.415952	0.174712	Os04g0106300	LOC_Os04g01590
Valine, leucine and isoleucine biosynthesis	2	0.443117	0.184581	Os12g0616900	LOC_Os12g42230
Valine, leucine and isoleucine biosynthesis	2	0.443117	0.184581	Os02g0510200	LOC_Os02g30630
Lysine biosynthesis	1	0.513968	0.21292	Os03g0586800	LOC_Os03g38980
Riboflavin metabolism	1	0.513968	0.21292	Os01g0709400	LOC_Os01g51280
Protein export	2	0.520113	0.214289	Os08g0254500	LOC_Os08g15460
Protein export	2	0.520113	0.214289	Os01g0501700	LOC_Os01g31680
Phenylalanine, tyrosine and tryptophan biosynthesis	2	0.58965	0.24162	Os02g0180500	LOC_Os02g08410
Phenylalanine, tyrosine and tryptophan biosynthesis	2	0.58965	0.24162	Os09g0375000	LOC_Os09g20820
Ubiquinone biosynthesis	1	0.60225	0.245783	Os03g0839100	LOC_Os03g62260
DNA polymerase	1	0.674502	0.274528	Os12g0242900	LOC_Os12g13950
Cysteine metabolism	1	0.711392	0.288764	Os03g0376100	LOC_Os03g25940
Ribosome	12	0.75444	0.300979	Os03g0756000	LOC_Os03g54890
Ribosome	12	0.75444	0.300979	Os05g0490100	LOC_Os05g41110
Ribosome	12	0.75444	0.300979	Os05g0528200	LOC_Os05g45220
Ribosome	12	0.75444	0.300979	Os05g0557000	LOC_Os05g48320
Ribosome	12	0.75444	0.300979	Os08g0436800	LOC_Os08g33920
Ribosome	12	0.75444	0.300979	Os12g0508300	LOC_Os12g32380
Ribosome	12	0.75444	0.300979	Os07g0229900	LOC_Os07g12650
Ribosome	12	0.75444	0.300979	Os05g0556900	LOC_Os05g48310
Ribosome	12	0.75444	0.300979	Os10g0411700	LOC_Os10g27174
Ribosome	12	0.75444	0.300979	Os10g0466700	LOC_Os10g32920
Ribosome	12	0.75444	0.300979	Os08g0117300	LOC_Os08g02410
Ribosome	12	0.75444	0.300979	Os09g0568400	LOC_Os09g39500
Aminoacyl-tRNA biosynthesis	2	0.804834	0.315253	Os03g0586800	LOC_Os03g38980
Aminoacyl-tRNA biosynthesis	2	0.804834	0.315253	Os08g0538000	LOC_Os08g42560
RNA polymerase	1	0.854041	0.332801	Os05g0151000	LOC_Os05g05860
Alanine and aspartate metabolism	1	0.854041	0.332801	Os03g0171900	LOC_Os03g07570

## Sheet: CK vs 8 h
PathwayName	Total	Pvalue	Qvalue	Gene	InputSymbol
Tryptophan metabolism	5	1.6E-5	2.61E-4	Os04g0390000	LOC_Os04g32020
Tryptophan metabolism	5	1.6E-5	2.61E-4	Os06g0472200	LOC_Os06g27770
Tryptophan metabolism	5	1.6E-5	2.61E-4	Os11g0525200	LOC_Os11g32240
Tryptophan metabolism	5	1.6E-5	2.61E-4	Os12g0540900	LOC_Os12g35570
Tryptophan metabolism	5	1.6E-5	2.61E-4	Os06g0270900	LOC_Os06g15990
Fatty acid metabolism	5	4.4E-5	2.66E-4	Os01g0681200	LOC_Os01g48910
Fatty acid metabolism	5	4.4E-5	2.66E-4	Os12g0143900	LOC_Os12g04990
Fatty acid metabolism	5	4.4E-5	2.66E-4	Os11g0210300	LOC_Os11g10480
Fatty acid metabolism	5	4.4E-5	2.66E-4	Os11g0525200	LOC_Os11g32240
Fatty acid metabolism	5	4.4E-5	2.66E-4	Os06g0270900	LOC_Os06g15990
Glycolysis / Gluconeogenesis	5	0.002427	0.008962	Os11g0210300	LOC_Os11g10480
Glycolysis / Gluconeogenesis	5	0.002427	0.008962	Os03g0293500	LOC_Os03g18220
Glycolysis / Gluconeogenesis	5	0.002427	0.008962	Os06g0270900	LOC_Os06g15990
Glycolysis / Gluconeogenesis	5	0.002427	0.008962	Os05g0482700	LOC_Os05g40420
Glycolysis / Gluconeogenesis	5	0.002427	0.008962	Os04g0119400	LOC_Os04g02900
Proteasome	4	0.003554	0.009749	Os02g0199900	LOC_Os02g10640
Proteasome	4	0.003554	0.009749	Os06g0192600	LOC_Os06g09290
Proteasome	4	0.003554	0.009749	Os07g0691800	LOC_Os07g49150
Proteasome	4	0.003554	0.009749	Os03g0243300	LOC_Os03g13970
Glycerolipid metabolism	3	0.006609	0.015099	Os11g0210300	LOC_Os11g10480
Glycerolipid metabolism	3	0.006609	0.015099	Os07g0679300	LOC_Os07g48160
Glycerolipid metabolism	3	0.006609	0.015099	Os06g0270900	LOC_Os06g15990
Tyrosine metabolism	3	0.007972	0.015099	Os02g0196800	LOC_Os02g10310
Tyrosine metabolism	3	0.007972	0.015099	Os04g0518400	LOC_Os04g43800
Tyrosine metabolism	3	0.007972	0.015099	Os11g0210300	LOC_Os11g10480
Alanine and aspartate metabolism	3	0.008965	0.015099	Os12g0235800	LOC_Os12g13320
Alanine and aspartate metabolism	3	0.008965	0.015099	Os10g0390500	LOC_Os10g25130
Alanine and aspartate metabolism	3	0.008965	0.015099	Os03g0171900	LOC_Os03g07570
Citrate cycle (TCA cycle)	3	0.008965	0.015099	Os08g0191100	LOC_Os08g09200
Citrate cycle (TCA cycle)	3	0.008965	0.015099	Os04g0390000	LOC_Os04g32020
Citrate cycle (TCA cycle)	3	0.008965	0.015099	Os03g0255500	LOC_Os03g15050
Bile acid biosynthesis	2	0.013461	0.018706	Os11g0210300	LOC_Os11g10480
Bile acid biosynthesis	2	0.013461	0.018706	Os06g0270900	LOC_Os06g15990
Arginine and proline metabolism	3	0.01364	0.018706	Os02g0794700	LOC_Os02g55140
Arginine and proline metabolism	3	0.01364	0.018706	Os12g0235800	LOC_Os12g13320
Arginine and proline metabolism	3	0.01364	0.018706	Os06g0270900	LOC_Os06g15990
Sphingolipid metabolism	2	0.016176	0.020705	Os01g0100900	LOC_Os01g01080
Sphingolipid metabolism	2	0.016176	0.020705	Os07g0679300	LOC_Os07g48160
Lysine degradation	2	0.022235	0.027019	Os04g0390000	LOC_Os04g32020
Lysine degradation	2	0.022235	0.027019	Os06g0270900	LOC_Os06g15990
Pyruvate metabolism	3	0.025524	0.02917	Os06g0270900	LOC_Os06g15990
Pyruvate metabolism	3	0.025524	0.02917	Os04g0119400	LOC_Os04g02900
Pyruvate metabolism	3	0.025524	0.02917	Os03g0255500	LOC_Os03g15050
Aminoacyl-tRNA biosynthesis	3	0.0304	0.032427	Os08g0538000	LOC_Os08g42560
Aminoacyl-tRNA biosynthesis	3	0.0304	0.032427	Os05g0558900	LOC_Os05g48510
Aminoacyl-tRNA biosynthesis	3	0.0304	0.032427	Os12g0540900	LOC_Os12g35570
Propanoate metabolism	2	0.034686	0.034346	Os06g0472200	LOC_Os06g27770
Propanoate metabolism	2	0.034686	0.034346	Os06g0270900	LOC_Os06g15990
Styrene degradation	1	0.035061	0.034346	Os02g0196800	LOC_Os02g10310
Butanoate metabolism	2	0.036641	0.034827	Os06g0270900	LOC_Os06g15990
Butanoate metabolism	2	0.036641	0.034827	Os04g0119400	LOC_Os04g02900
Valine, leucine and isoleucine biosynthesis	2	0.044868	0.041022	Os03g0359100	LOC_Os03g24460
Valine, leucine and isoleucine biosynthesis	2	0.044868	0.041022	Os04g0119400	LOC_Os04g02900
Porphyrin and chlorophyll metabolism	2	0.053703	0.047298	Os06g0704600	LOC_Os06g49110
Porphyrin and chlorophyll metabolism	2	0.053703	0.047298	Os09g0297000	LOC_Os09g12560
Valine, leucine and isoleucine degradation	2	0.063092	0.0536	Os06g0270900	LOC_Os06g15990
Valine, leucine and isoleucine degradation	2	0.063092	0.0536	Os03g0359100	LOC_Os03g24460
Glycine, serine and threonine metabolism	2	0.067979	0.054213	Os08g0538000	LOC_Os08g42560
Glycine, serine and threonine metabolism	2	0.067979	0.054213	Os03g0171900	LOC_Os03g07570
Alkaloid biosynthesis II	1	0.068896	0.054213	Os04g0518400	LOC_Os04g43800
1,1,1-Trichloro-2,2-bis(4-chlorophenyl)ethane (DDT) degradation	1	0.068896	0.054213	Os06g0472200	LOC_Os06g27770
Glycosphingolipid biosynthesis - globoseries	1	0.068896	0.054213	Os07g0679300	LOC_Os07g48160
Circadian rhythm	2	0.072986	0.05517	Os02g0618200	LOC_Os02g40510
Circadian rhythm	2	0.072986	0.05517	Os02g0625000	LOC_Os02g41550
gamma-Hexachlorocyclohexane degradation	2	0.094105	0.068963	Os05g0494000	LOC_Os05g41440
gamma-Hexachlorocyclohexane degradation	2	0.094105	0.068963	Os11g0525200	LOC_Os11g32240
Limonene and pinene degradation	2	0.099631	0.07064	Os05g0494000	LOC_Os05g41440
Limonene and pinene degradation	2	0.099631	0.07064	Os06g0270900	LOC_Os06g15990
Regulation of autophagy	1	0.101545	0.07064	Os01g0614900	LOC_Os01g42850
Ascorbate and aldarate metabolism	2	0.122567	0.08345	Os05g0494000	LOC_Os05g41440
Ascorbate and aldarate metabolism	2	0.122567	0.08345	Os06g0270900	LOC_Os06g15990
Metabolism of xenobiotics by cytochrome P450	1	0.133053	0.088702	Os11g0210300	LOC_Os11g10480
Nicotinate and nicotinamide metabolism	2	0.143561	0.093754	Os02g0810400	LOC_Os02g56560
Nicotinate and nicotinamide metabolism	2	0.143561	0.093754	Os01g0252100	LOC_Os01g14860
Riboflavin metabolism	1	0.14839	0.094112	Os02g0572400	LOC_Os02g36340
1- and 2-Methylnaphthalene degradation	1	0.14839	0.094112	Os11g0210300	LOC_Os11g10480
Benzoate degradation via CoA ligation	2	0.152776	0.094112	Os02g0810400	LOC_Os02g56560
Benzoate degradation via CoA ligation	2	0.152776	0.094112	Os01g0252100	LOC_Os01g14860
Carbon fixation	2	0.155873	0.094112	Os10g0390500	LOC_Os10g25130
Carbon fixation	2	0.155873	0.094112	Os03g0255500	LOC_Os03g15050
Reductive carboxylate cycle (CO2 fixation)	1	0.163457	0.096863	Os08g0191100	LOC_Os08g09200
Inositol phosphate metabolism	2	0.168375	0.097651	Os02g0810400	LOC_Os02g56560
Inositol phosphate metabolism	2	0.168375	0.097651	Os01g0252100	LOC_Os01g14860
Flavonoid biosynthesis	1	0.17089	0.097651	Os08g0157500	LOC_Os08g06100
Histidine metabolism	1	0.207079	0.116939	Os06g0270900	LOC_Os06g15990
Pantothenate and CoA biosynthesis	1	0.214125	0.11925	Os03g0359100	LOC_Os03g24460
Starch and sucrose metabolism	2	0.219749	0.11925	Os06g0194900	LOC_Os06g09450
Starch and sucrose metabolism	2	0.219749	0.11925	Os07g0543300	LOC_Os07g35940
beta-Alanine metabolism	1	0.221109	0.11925	Os06g0270900	LOC_Os06g15990
Phosphatidylinositol signaling system	2	0.229541	0.121746	Os02g0810400	LOC_Os02g56560
Phosphatidylinositol signaling system	2	0.229541	0.121746	Os01g0252100	LOC_Os01g14860
Glyoxylate and dicarboxylate metabolism	1	0.24843	0.129616	Os08g0191100	LOC_Os08g09200
Nitrogen metabolism	1	0.274795	0.141071	Os04g0518400	LOC_Os04g43800
Urea cycle and metabolism of amino groups	1	0.274795	0.141071	Os12g0235800	LOC_Os12g13320
Galactose metabolism	1	0.281241	0.142101	Os07g0679300	LOC_Os07g48160
Fructose and mannose metabolism	1	0.336738	0.167497	Os08g0545200	LOC_Os08g43190
Fluorene degradation	1	0.336738	0.167497	Os05g0494000	LOC_Os05g41440
RNA polymerase	1	0.348478	0.169817	Os05g0151000	LOC_Os05g05860
Pentose phosphate pathway	1	0.348478	0.169817	Os07g0604000	LOC_Os07g41280
Phenylalanine, tyrosine and tryptophan biosynthesis	1	0.36001	0.172805	Os05g0558900	LOC_Os05g48510
Glutamate metabolism	1	0.425049	0.201008	Os10g0390500	LOC_Os10g25130
Phenylalanine metabolism	1	0.425049	0.201008	Os04g0518400	LOC_Os04g43800
Photosynthesis	1	0.597817	0.278594	Os06g0662000	LOC_Os06g45120
Phenylpropanoid biosynthesis	1	0.638722	0.294795	Os05g0494000	LOC_Os05g41440
Pyrimidine metabolism	1	0.65759	0.300612	Os05g0151000	LOC_Os05g05860
Purine metabolism	1	0.71366	0.323167	Os05g0151000	LOC_Os05g05860
Oxidative phosphorylation	1	0.726182	0.325764	Os06g0662000	LOC_Os06g45120
