# Supplementary material for: PEG-mediated osmotic stress induces premature differentiation of the root apical meristem and outgrowth of lateral roots in wheat
Source: J Exp Bot. 2014 Jun 16;65(17):4863–72. doi: 10.1093/jxb/eru255 (PMC4144773; doi:10.1093/jxb/eru255)
Supplement: Supplementary Data [file supp_eru255_jexbot118281_file002.xls]

## Sheet: 8 Vs 0h upregulated
8h Vs 0h
Probe Set ID	Fold Change	Gene Description	Genebank Assession Number
Ta.28368.2.S1_at	18.4687	nonspecific lipid-transfer protein precursor - like (Arabidopsis thaliana)	gb:CB307729
Ta.3958.1.S1_at	14.5055	Transcribed sequence	gb:BJ255871
Ta.21301.1.A1_at	7.75922	putative glucosyltransferase	gb:CA732032
Ta.12059.1.S1_at	7.5811	acyltransferase -like protein	gb:CA698257
Ta.21301.2.A1_x_at	6.96872	putative glucosyltransferase	gb:CA638832
Ta.9830.1.A1_at	6.21501	Transcribed sequence with weak similarity to protein ref:NP_194404.1 (A.thaliana) embryo-specific protein 1	gb:BJ237316
Ta.21281.1.S1_at	6.18456	Transcribed sequence with weak similarity to protein ref:NP_181179.1 (A.thaliana) putative ABC transporter (Arabidopsis thaliana)	gb:BQ162027
Ta.1022.3.S1_at	5.96555	senescence-associated protein	gb:BQ162419
Ta.21281.3.A1_at	5.93949	putative ABC transporter	gb:CA667687
Ta.30739.2.S1_at	5.28193	putative pathogenesis-related protein	gb:CA692019
Ta.5901.1.S1_x_at	5.26618	putative cytochrome P450	gb:CD903423
Ta.27780.2.A1_x_at	5.26395	Beta amylase mRNA, partial cds	"gb:BJ243011
Ta.1022.2.S1_a_at	4.99744	senescence-associated protein	gb:CK215401
Ta.13841.1.S1_at	4.7385	putative cytochrome P450	gb:AJ440511
Ta.1022.2.S1_x_at	4.38172	senescence-associated protein	gb:CK215401
Ta.3162.1.S1_at	4.33413	RD22_ARATH Dehydration-responsive protein RD22 precursor	gb:BJ215513
Ta.25494.2.S1_a_at	4.31658	protein kinase like protein (Arabidopsis thaliana)	gb:CA638320
Ta.1020.1.S1_a_at	4.2464	S57613 2-hydroxyisoflavone reductase	gb:CK171275
Ta.5210.3.S1_at	4.23109	S46236 histidine transport protein	gb:CK206066
Ta.22120.1.S1_at	4.14904	putative glucosyl transferase	gb:CA724491
Ta.23717.1.S1_at	3.83547	E2, ubiquitin-conjugating enzyme 9	"gb:BU100292
Ta.5901.3.S1_x_at	3.82683	putative cytochrome P450	gb:CA609571
Ta.5301.1.S1_at	3.76577	T04750 probable iron transport protein T16H5.50	gb:BJ280396
Ta.4035.3.S1_at	3.75419	beta-glucosidase, putative	"gb:CA680041
Ta.1020.2.A1_x_at	3.74288	S57613 2-hydroxyisoflavone reductase	gb:CK205649
Ta.12387.2.S1_s_at	3.69034	putative B-box zinc finger protein	gb:CD874108
Ta.22756.1.S1_at	3.67815	cytochrome p450 - like protein	gb:CA602673
Ta.8973.1.S1_a_at	3.65351	T46213 hypothetical protein T8P19.200	gb:CK212929
Ta.4016.1.S1_at	3.58336	O-methyltransferase - like protein	gb:BJ256875
Ta.664.2.S1_at	3.55405	putative aspartic proteinase	gb:CA699895
Ta.4035.2.S1_at	3.5367	beta-glucosidase, putative	"gb:BE517240
Ta.7740.1.A1_at	3.45499	lipase-like protein	gb:CK198840
Ta.2756.1.S1_at	3.40168	high-affinity nitrate transporter	"gb:AY053452
Ta.19466.1.S1_at	3.34531	peroxidase	gb:CA652186
Ta.4035.2.S1_x_at	3.33287	beta-glucosidase, putative	"gb:BE517240
Ta.12834.2.A1_at	3.31798	T51666 myb-related transcription factor MYB59	gb:CA661326
Ta.27780.2.A1_a_at	3.28588	Beta amylase mRNA, partial cds	"gb:BJ243011
Ta.9830.1.A1_a_at	3.24704	embryo-specific protein 1	gb:BJ237316
Ta.30219.1.S1_at	3.24458	putative steroid sulfotransferase	gb:CK197004
Ta.7217.3.S1_s_at	3.24141	putative chorismate mutaseprephenate dehydratase	gb:CA647733
Ta.19466.1.S1_x_at	3.23765	peroxidase	gb:CA652186
Ta.5399.2.S1_at	3.2337	O-methyltransferase - like protein	gb:CK200910
Ta.7203.3.S1_x_at	3.19367	protein phosphatase 2C - like protein	gb:BJ301635
Ta.2830.2.S1_a_at	3.17052	oligouridylate binding protein, putative	"gb:CA611439
Ta.2650.3.S1_a_at	3.09045	ATPase 70 kDa subunit, putative	"gb:CA680179
Ta.4968.2.S1_at	3.07602	T51234 scarecrow-like protein 1 (imported)	gb:CD937353
Ta.5399.1.S1_a_at	3.07534	O-methyltransferase - like protein	gb:CK198328
Ta.1908.2.S1_a_at	2.99294	GTP cyclohydrolase I	gb:CA604767
Ta.10853.1.S1_at	2.98901	ADH1_ARATH Alcohol dehydrogenase	gb:CD868238
Ta.3793.1.S1_at	2.98315	putative tetracycline transporter protein	gb:BQ169480
Ta.7740.1.A1_x_at	2.91413	lipase-like protein	gb:CK198840
Ta.6932.3.S1_a_at	2.89821	SERINE CARBOXYPEPTIDASE II - like protein	gb:CA647942
Ta.15034.1.S1_at	2.88239	T47748 alpha-galactosidase-like protein	gb:CA687666
Ta.13980.1.S1_at	2.86362	oligopeptide transporter, putative	"gb:BQ753172
Ta.11773.2.S1_a_at	2.85362	sphingosine-1-phosphate lyase, putative	"gb:CA610745
Ta.26928.1.S1_a_at	2.80937	beta-fructofuranosidase	gb:CD454795
Ta.5470.3.S1_a_at	2.79739	flavonol synthase - like protein	gb:CA640397
Ta.7091.1.S1_at	2.79548	Pyrroline-5-carboxylate synthetase mRNA, partial cds	"gb:CK194302
Ta.3078.3.S1_a_at	2.79179	T49962 hypothetical protein F8M21.160	gb:CA677744
Ta.11773.2.S1_at	2.75614	sphingosine-1-phosphate lyase, putative	"gb:CA610745
Ta.6899.2.S1_a_at	2.75241	T46197 hypothetical protein T8P19.40	gb:CA608077
Ta.9435.2.S1_a_at	2.74436	CTP-synthetase, putative	"gb:BJ268479
Ta.1995.3.S1_a_at	2.739	disulfide bond formation protein, putative	"gb:CA609354
Ta.9542.3.S1_x_at	2.73504	T48478 serinethreonine protein kinase-like protein	gb:CA640676
Ta.24738.3.A1_at	2.73	ADH1_ARATH Alcohol dehydrogenase	gb:BQ166030
Ta.26928.2.S1_x_at	2.72808	beta-fructofuranosidase	gb:AJ611876
Ta.1989.3.S1_s_at	2.71733	T48033 CP12-like protein T12C14.110 (imported)	gb:CA679732
Ta.91.1.S1_at	2.71418	T.aestivum mRNA for alpha1-thionin	gb:CD900269
Ta.2363.3.S1_x_at	2.70739	T47423 hypothetical protein T22K7.10	gb:CA713888
Ta.4821.1.A1_at	2.70053	ABC transporter, putative	"gb:CA670476
Ta.6980.3.S1_a_at	2.68604	putative SPL1-related protein	gb:CA634168
Ta.252.1.S1_x_at	2.67629	high affinity nitrate transporter	"gb:AF288688
Ta.22868.2.S1_a_at	2.67564	PP14_ARATH Serinethreonine protein phosphatase PP1 isozyme 4	gb:CA609685
Ta.26928.1.S1_x_at	2.67298	beta-fructofuranosidase	gb:CD454795
Ta.664.3.S1_at	2.67009	putative aspartic proteinase	gb:CA738342
Ta.13841.2.A1_at	2.66991	putative cytochrome P450	gb:CA639514
Ta.13806.1.S1_at	2.65912	O-methyltransferase - like protein	gb:CA642361
Ta.3507.1.S1_at	2.65823	serine carboxypeptidase, putative	"gb:BQ172406
Ta.13364.2.A1_a_at	2.64257	cytochrome P450-like protein	gb:BJ311437
Ta.6752.2.S1_a_at	2.63664	G71418 hypothetical protein	gb:CA725489
Ta.9600.1.S1_x_at	2.60323	early light-induced protein	gb:CK211401
Ta.2669.2.S1_at	2.60025	T06127 probable sugar transport protein F23E12.140	gb:CK153310
Ta.7203.3.S1_a_at	2.59968	protein phosphatase 2C - like protein	gb:BJ301635
Ta.4456.1.S1_at	2.58619	Triticum aestivum partial mRNA for putative MAP kinase (wjumk1 gene)	gb:AJ606017.
Ta.13341.2.S1_at	2.58078	O-methyltransferase - like protein	gb:CK199293
Ta.18232.1.S1_at	2.57173	acid phosphatase-like protein	gb:CA654011
Ta.5246.3.S1_at	2.56761	T05189 glutamyl aminopeptidase homolog F4I10.20	gb:CA657761
Ta.2728.1.S1_at	2.56739	T51785 lethal leaf-spot 1 homolog Lls1	gb:CD881214
Ta.13341.2.S1_x_at	2.56622	O-methyltransferase - like protein	gb:CK199293
Ta.25964.1.A1_at	2.5433	ENO_ARATH Enolase	gb:CD454849
Ta.12277.1.A1_at	2.53132	putative b-keto acyl reductase	gb:BQ170905
Ta.24738.2.S1_x_at	2.52692	ADH1_ARATH Alcohol dehydrogenase	gb:CA605311
Ta.662.3.S1_a_at	2.5162	putative aldehyde dehydrogenase	gb:CD891243
Ta.9296.2.S1_x_at	2.51593	Triticum aestivum partial mRNA for obtusifoliol 14-demehylase	"gb:AJ251798
Ta.7720.2.S1_a_at	2.51575	malate oxidoreductase	gb:CA609004
Ta.5337.2.S1_at	2.50906	putative AVR9 elicitor response protein	gb:BJ281202
Ta.11160.1.S1_s_at	2.49857	T05240 pectate lyase	gb:BQ169530
Ta.3044.2.S1_a_at	2.49222	putative katanin	gb:BJ214058
Ta.23967.1.S1_x_at	2.46799	T.aestivum mRNA for alpha2-purothionin	gb:CD900389
Ta.9296.2.S1_a_at	2.46507	Triticum aestivum partial mRNA for obtusifoliol 14-demehylase	"gb:AJ251798
Ta.6942.2.S1_at	2.46008	coatomer complex subunit, putative	"gb:BJ226072
Ta.6575.3.S1_at	2.45452	putative sucroseH+ symporter	gb:BJ256867
Ta.5377.2.S1_a_at	2.44796	transporter -like protein	gb:CA607343
Ta.1966.1.S1_x_at	2.44357	ribonucleoprotein -like	gb:CD882800
Ta.3071.3.S1_a_at	2.4389	T45812 dnaJ-like protein	gb:CA681751
Ta.11669.3.S1_a_at	2.43541	A54125 ferrochelatase	gb:CA641602
Ta.9107.2.S1_a_at	2.43088	JT0755 ethylene-forming enzyme	gb:BJ307565
Ta.22501.2.S1_a_at	2.43083	putative pyrophosphate-dependent phosphofructokinase alpha subunit	gb:CA648569
Ta.7883.1.S1_x_at	2.42685	dirigent protein, putative	"gb:CK212322
Ta.6368.2.S1_at	2.4187	putative MYB family transcription factor	gb:BJ303096
Ta.5251.1.A1_at	2.41164	MYB27 protein - like	gb:CK197066
Ta.30660.3.S1_at	2.40831	glycyl tRNA synthetase, putative	"gb:CK171003
Ta.4713.3.S1_at	2.39637	peroxidase like protein	gb:CA726418
Ta.9435.3.S1_x_at	2.39066	CTP-synthetase, putative	"gb:CA599682
TaAffx.143995.13.A1_at	2.38856	phytochelatin synthetase	"gb:AY188332
Ta.18957.2.S1_at	2.383	S10889 proline-rich protein - human	gb:CA653867
Ta.12660.3.S1_a_at	2.37956	T10692 polynucleotide adenylyltransferase homolog T16I18.60 - Arabidopsis thaliana	gb:CA655158
Ta.30626.3.S1_a_at	2.3748	HEM2_ARATH Delta-aminolevulinic acid dehydratase, chloroplast precursor	"gb:CA654616
Ta.7558.3.S1_a_at	2.3741	AXR1_ARATH Auxin-resistance protein AXR1	gb:BQ609768
Ta.6493.3.S1_a_at	2.36539	protein kinase - like protein	gb:CA593910
Ta.2962.1.S1_a_at	2.36185	allinase, putative	"gb:CA627852
Ta.25483.1.S1_at	2.35468	MtN3-like protein	gb:CD452469
Ta.8620.1.A1_at	2.35447	acyl-CoA synthetase - like protein	gb:BQ162137
Ta.21342.1.S1_x_at	2.35135	Triticum aestivum Chi 3 mRNA for chitinase 3	"gb:AB029936
Ta.1348.3.S1_a_at	2.34964	26S proteasome subunit-like protein	gb:CA662224
Ta.10126.2.S1_a_at	2.33848	zinc finger protein 1	gb:CA641278
Ta.3507.2.S1_a_at	2.33667	serine carboxypeptidase, putative	"gb:BJ265270
Ta.4092.3.S1_a_at	2.33604	T48530 clathrin binding protein-like	gb:CA641264
Ta.18232.2.S1_a_at	2.3346	acid phosphatase-like protein	gb:CD452682
Ta.30763.1.S1_x_at	2.33338	expansin EXPB9	"gb:AY543543
Ta.23967.1.S1_s_at	2.33266	T.aestivum mRNA for alpha2-purothionin	gb:CD900389
Ta.14071.2.S1_a_at	2.33032	nodulin-like protein	gb:CA642218
Ta.3489.2.S1_a_at	2.32346	T04509 hypothetical protein F8F16.240	gb:BG606525
Ta.6954.3.S1_a_at	2.31256	choline kinase GmCK2p -like protein	gb:CA689345
Ta.6288.2.S1_x_at	2.31123	quinone oxidoreductase - like protein	gb:BJ301377
Ta.9132.3.S1_s_at	2.30927	peptidase-like protein	gb:CA640252
Ta.1819.2.S1_a_at	2.29286	probable H+-transporting ATPase	gb:CK163608
Ta.18957.2.S1_x_at	2.29223	proline-rich protein - human	gb:CA653867
Ta.6932.2.S1_s_at	2.28506	SERINE CARBOXYPEPTIDASE II - like protein	gb:CD492027
TaAffx.128418.1.S1_x_at	2.27453	Triticum durum mRNA for glutenin	gb:X51759.1
Ta.17523.2.S1_at	2.27191	MADS-box protein	gb:CA621507
Ta.1966.2.S1_x_at	2.26313	ribonucleoprotein -like	gb:CA647547
Ta.27941.2.S1_at	2.25161	putative rac GTPase activating protein	gb:CA606493
Ta.3075.3.S1_a_at	2.24855	putative tryptophanyl-tRNA synthetase	gb:CA608966
Ta.3775.1.S1_at	2.24211	putative protein kinase	gb:BJ247563
Ta.8726.1.S1_at	2.23538	phosphoinositide specific phospholipase	gb:CK193715
Ta.5414.3.S1_s_at	2.23237	histone acetyltransferase	gb:CA663029
Ta.13195.2.S1_at	2.22821	xyloglucan endo-1,4-beta-D-glucanase	"gb:CA629501
Ta.4270.2.S1_at	2.22326	26S proteasome ATPase subunit, putative	"gb:BJ214094
Ta.6282.2.S1_at	2.22023	importin beta	gb:BQ753102
Ta.28377.2.S1_s_at	2.21316	T46218 MTN3-like protein	gb:CA699777
Ta.13195.3.S1_at	2.21014	xyloglucan endo-1,4-beta-D-glucanase	"gb:BJ254074
Ta.9107.2.S1_at	2.20921	JT0755 ethylene-forming enzyme	gb:BJ307565
Ta.20566.2.A1_s_at	2.20746	cyclopropane-fatty-acyl-phospholipid synthase, putative	"gb:BJ265571
Ta.5177.3.S1_a_at	2.20507	S71245 glucose-6-phosphate 1-dehydrogenase	gb:CK208859
Ta.5718.2.S1_a_at	2.20093	integral membrane protein, putative	"gb:CA728921
Ta.4419.2.S1_x_at	2.20089	cysteine proteinase	gb:CA640149
Ta.12576.2.S1_a_at	2.19842	protein disulfide isomerase, putative	"gb:BJ300510
Ta.6575.3.S1_s_at	2.19018	putative sucroseH+ symporter	gb:BJ256867
Ta.7272.2.S1_a_at	2.18897	IAA-Ala hydrolase	gb:BJ260859
Ta.19423.3.S1_at	2.18749	pyruvate decarboxylase-1	gb:CA646225
Ta.6079.3.S1_at	2.18544	glycyl tRNA synthetase, putative	"gb:CA651281
Ta.14071.1.S1_x_at	2.18011	nodulin-like protein	gb:CA637917
Ta.18957.1.S1_at	2.1774	proline-rich protein - human	gb:CD871490
Ta.14567.2.S1_at	2.17438	putative casein kinase I	gb:CA735320
Ta.23211.3.S1_a_at	2.17296	putative chromodomain-helicase-DNA-binding protein	gb:BJ224247
Ta.11668.2.S1_a_at	2.16773	T45890 splicing factor-like protein	gb:BJ312000
Ta.9486.3.S1_x_at	2.16606	calmodulin-binding protein	gb:CA674315
Ta.13373.2.S1_a_at	2.15497	putative MAP kinase	gb:CA618325
Ta.8507.1.A1_at	2.15154	T00782 probable anthranilate phosphoribosyltransferase	gb:BQ161995
Ta.11773.1.S1_at	2.1491	sphingosine-1-phosphate lyase, putative	"gb:CK205492
Ta.4936.2.S1_a_at	2.14787	serinethreonine protein kinase	gb:CA744109
Ta.7101.2.S1_at	2.14675	T01092 cullin-like protein T10P11.14.1	gb:CA642033
Ta.3420.2.S1_a_at	2.14591	acyl-CoA oxidase ACX3	gb:CA695891
Ta.7558.2.S1_at	2.1413	AXR1_ARATH Auxin-resistance protein AXR1	gb:CD938058
Ta.18957.1.S1_x_at	2.13876	proline-rich protein - human	gb:CD871490
Ta.13462.2.S1_a_at	2.13365	T06011 probable pyrophosphate--fructose-6-phosphate 1-phosphotransferase	gb:CA661266
Ta.653.1.S1_at	2.13331	T05036 xyloglucan endo-1,4-beta-D-glucanase	"gb:CK196945
Ta.24801.1.S1_at	2.13023	Clone 16LC3 heat shock protein 16.9 (hsp16.9-16LC3) mRNA, partial cds	"gb:BQ804874
Ta.24720.2.S1_at	2.12312	putative RNA helicase	gb:CA738315
Ta.6056.3.S1_at	2.11972	topoisomerase-like protein	gb:CA743460
Ta.19357.1.S1_at	2.11829	O-methyltransferase - like protein	gb:CB307103
Ta.5410.3.S1_a_at	2.11732	HBPB_ARATH Transcription factor HBP-1b homolog	gb:CA638272
Ta.23044.1.A1_s_at	2.11441	major intrinsic protein	gb:CA603394
Ta.12808.2.S1_at	2.11351	putative ABC transporter (Arabidopsis thaliana)	gb:CK196309
Ta.5414.2.S1_a_at	2.10992	histone acetyltransferase	gb:BJ270088
Ta.24789.1.S1_x_at	2.10693	Triticum aestivum partial mRNA for cytochrome P450 (cyp98A11 gene)	gb:AJ439884.
Ta.21644.2.S1_a_at	2.10611	disease resistance protein, putative	"gb:CA621893
Ta.2962.3.S1_x_at	2.10611	allinase, putative	"gb:CA627390
Ta.3452.3.S1_a_at	2.09966	T45652 RNA binding-like protein	gb:BJ211852
Ta.25918.1.A1_at	2.09693	putative peroxidase	gb:CD454383
Ta.23827.2.S1_at	2.0949	RAN GTPase activating protein 2	gb:BJ279965
Ta.24959.1.S1_at	2.09212	putative aspartic proteinase	gb:CD900194
Ta.2127.3.S1_a_at	2.09184	T51343 RNA helicase RH15 (imported)	gb:CA731487
Ta.27665.1.A1_at	2.0828	Triticum aestivum 1-acy1-glycerol-3-phosphate acyltransferase mRNA, partial cds	"gb:AF479037
Ta.19423.2.S1_a_at	2.07854	pyruvate decarboxylase-1	gb:BE470571
Ta.11560.3.S1_at	2.07342	T04508 hypothetical protein F8F16.230	gb:CA639569
Ta.9058.1.S1_at	2.07322	S71276 beta-fructofuranosidase	gb:CA642666
Ta.1485.1.A1_at	2.06856	epsilon-adaptin, putative	"gb:BJ254107
Ta.10126.3.S1_a_at	2.0626	zinc finger protein 1	gb:CA636210
Ta.2464.3.S1_x_at	2.06084	T48625 pescadillo-like protein	gb:CA598570
Ta.14065.1.S1_at	2.05026	putative iron-regulated transporter	gb:CA603741
Ta.24397.1.S1_at	2.04632	putative water channel protein	gb:CA625296
Ta.2962.3.S1_at	2.04517	allinase, putative	"gb:CA627390
Ta.9612.1.S1_at	2.04376	mannan endo-1,4-beta-mannosidase	"gb:CD886109
Ta.11296.2.S1_at	2.03841	uracil phosphoribosyltransferase, putative	"gb:CK210601
Ta.4419.3.S1_x_at	2.03783	cysteine proteinase	gb:CA638497
Ta.20401.1.S1_at	2.03596	KSGG_ARATH Shaggy-related protein kinase gamma	gb:BJ261212
Ta.8705.3.S1_a_at	2.03201	A37926 fumarylacetoacetase	gb:BJ243273
Ta.3729.1.A1_at	2.02999	putative beta-expansin	gb:BJ249762
Ta.11668.3.S1_a_at	2.02881	T45890 splicing factor-like protein	gb:BQ805338
Ta.10098.2.S1_a_at	2.02785	putative protein phosphatase 2C	gb:BQ842009
Ta.6420.2.S1_a_at	2.02665	putative amine oxidase	gb:CA502407
Ta.29440.2.S1_a_at	2.02282	choline kinase GmCK2p -like protein	gb:CA601033
Ta.9156.2.A1_a_at	2.02265	putative aspartic proteinase	gb:CD870512
Ta.13308.2.S1_x_at	2.02198	putative pectinesterase	gb:CA646875
Ta.1464.2.S1_a_at	2.02129	T47415 transporter-like protein	gb:CA619486
Ta.6566.2.S1_a_at	2.02125	26S proteasome subunit 4-like protein	gb:CA605646
Ta.16161.1.S1_at	2.02096	NADPH:quinone oxidoreductase	gb:BE517918
Ta.4802.2.S1_at	2.01997	JC4209 GTP cyclohydrolase II	gb:BJ279428
Ta.7881.1.A1_at	2.01973	caffeic acid O-methyltransferase, putative	"gb:CK163990
Ta.5410.3.S1_x_at	2.01698	HBPB_ARATH Transcription factor HBP-1b homolog	gb:CA638272
Ta.21031.1.S1_at	2.01183	Triticum aestivum expansin EXPA4 mRNA, complete cds	"gb:AY543530
Ta.14759.3.S1_a_at	2.01096	T45744 hypothetical protein F24M12.170	gb:CA641115
Ta.5457.1.S1_at	2.00879	T45652 RNA binding-like protein	gb:BJ283633
Ta.29653.1.A1_s_at	2.00831	putative DnaJ protein	gb:BJ260027
Ta.28851.2.S1_a_at	2.00687	Triticum aestivum nuclear matrix protein 1 (NMP1) mRNA	"gb:AF289257
Ta.7686.2.S1_at	2.00632	T51804 respiratory burst oxidase protein D (imported)	gb:BJ212425
Ta.13624.2.S1_x_at	2.00473	AKIN beta1	gb:CA647589
Ta.27665.1.S1_at	2.00425	1-acy1-glycerol-3-phosphate acyltransferase mRNA, partial cds	"gb:AL829455
Ta.13425.2.S1_a_at	2.00399	nitrilase 1 like protein	gb:CD453066

## Sheet: 8h Vs 0h downregulated
Probe Set ID	Fold Change	Gene Description	Genebank Assession Number
Ta.18318.1.S1_at	0.496533	(A.thaliana) T50027 annexin-like protein - Arabidopsis thaliana	gb:CA634272
Ta.24759.1.S1_at	0.496454	H3_MAIZE HISTONE H3	gb:BQ172325
Ta.23098.1.A1_at	0.49606	putative flowering-time gene CONSTANS	gb:CA670406
Ta.28488.1.S1_at	0.493206	T47741 copper homeostasis factor (imported)	gb:CK205419
Ta.2882.1.S1_s_at	0.49207	Triticum aestivum EF-hand Ca2+-binding protein CCD1 (ccd1) mRNA, complete cds	"gb:AF181661
Ta.19253.1.S1_at	0.48588	putative glutathione transferase	gb:CA615000
Ta.18647.3.S1_at	0.484862	lipid transfer protein, putative	"gb:BF292983
Ta.541.1.S1_at	0.480945	cysteine proteinase inhibitor, putative	"gb:CD863166
Ta.87.1.S1_at	0.478174	T.aestivum mRNA for germin-like protein 1	gb:BE404592
Ta.29617.1.S1_at	0.477189	H71404 hypothetical protein d13195c	gb:CK199026
Ta.87.1.S1_x_at	0.475826	T.aestivum mRNA for germin-like protein	gb:BE404592
Ta.26135.1.A1_at	0.472779	jacalin, putative	"gb:CD452908
Ta.25779.1.S1_at	0.471507	putative glutathione transferase	gb:CD373896
Ta.24553.1.A1_at	0.468815	GLT1_ARATH Germin-like protein subfamily T member 1 precursor	gb:CA662341
Ta.541.1.S1_x_at	0.46788	cysteine proteinase inhibitor, putative	"gb:CD863166
Ta.8512.3.S1_x_at	0.465981	calcium-binding protein - like	gb:CA662177
Ta.28479.1.S1_at	0.460777	putative lysinehistidine-specific permease	gb:BJ286275
Ta.13280.1.S1_a_at	0.460385	T05900 phosphoenolpyruvate carboxykinase	gb:BG907348
Ta.25708.1.A1_at	0.456035	MATE efflux family protein, putative	"gb:CD373993
Ta.22381.1.S1_at	0.453772	PIR2_ARATH Pirin-like protein	gb:CA741954
Ta.11997.1.S1_at	0.452676	T04970 probable potassium transport protein KT5	gb:BQ171229
Ta.25755.1.A1_at	0.44013	1-aminocyclopropane-1-carboxylate synthase	gb:CD373768
Ta.30523.1.S1_at	0.438234	similar to latex allergen from Hevea brasiliensis	gb:BJ283912
Ta.5511.1.S1_at	0.437539	NaCl-inducible Ca2+-binding protein-like; calmodulin-like	gb:CK215160
Ta.11673.1.A1_at	0.436682	peroxidase	gb:BQ170574
Ta.2882.1.S1_at	0.435253	Triticum aestivum EF-hand Ca2+-binding protein CCD1 (ccd1) mRNA, complete cds	"gb:AF181661
Ta.7022.2.S1_x_at	0.433471	Probable phenylalanine ammonia-lyase	gb:BF199967
Ta.14132.2.S1_x_at	0.432086	Trp repressor binding protein-like	"gb:CK211101
Ta.14492.2.S1_at	0.431387	pEARLI 1-like protein	gb:CA631890
Ta.1561.3.S1_at	0.427009	putative small nuclear ribonucleoprotein	gb:CA724887
Ta.3696.3.S1_a_at	0.421659	proline oxidase, mitochondrial precursor -like protein	"gb:CA647018
Ta.28766.1.S1_x_at	0.420857	xyloglucan endo-1,4-beta-D-glucanase	"gb:CN011869
Ta.8512.1.S1_at	0.420365	calcium-binding protein - like	gb:BQ162001
Ta.16937.1.S1_at	0.41872	keratin associated protein 5-4; keratin-associated protein 5-4 (Mus musculus)	gb:CA615498
Ta.10236.1.A1_at	0.417842	putative VAMP-associated protein	gb:CK205521
Ta.28046.1.A1_at	0.41524	S52990 phenylalanine ammonia-lyase	gb:BQ161844
Ta.14132.3.S1_x_at	0.411631	1,4-benzoquinone reductase-like; Trp repressor binding protein-like	"gb:CA606089
Ta.27820.1.S1_at	0.411458	putative basic blue protein	gb:CD864464
Ta.23021.1.A1_at	0.410896	putative glucosyltransferase	gb:CA722467
Ta.13280.2.A1_at	0.401777	T05900 phosphoenolpyruvate carboxykinase	gb:CK155090
Ta.13280.3.S1_at	0.400918	T05900 phosphoenolpyruvate carboxykinase	gb:CA683089
Ta.20519.1.S1_at	0.399045	T51717 extensin-like protein	gb:CK166067
Ta.20804.2.S1_x_at	0.392819	germin-like protein	gb:CK211106
Ta.7022.3.S1_at	0.386151	PAL4_ARATH Probable phenylalanine ammonia-lyase	gb:BJ319555
Ta.5182.1.S1_at	0.385711	A35628 loricrin - mouse	gb:CK198153
Ta.8512.2.S1_x_at	0.370469	calcium-binding protein - like	gb:BQ281568
Ta.21777.1.S1_a_at	0.36674	T51717 extensin-like protein (imported)	gb:CN010771
Ta.29578.1.S1_s_at	0.360475	class 1 non-symbiotic hemoglobin	gb:CK200015
Ta.26076.1.A1_at	0.358526	12-oxophytodienoate reductase	gb:CD452493
Ta.12893.1.S1_at	0.358011	class 1 non-symbiotic hemoglobin	gb:CD881264
Ta.1795.1.A1_at	0.342071	cytochrome P450, putative	"gb:BE445285
Ta.7022.1.S1_s_at	0.337701	PAL4_ARATH Probable phenylalanine ammonia-lyase	gb:BJ281221
Ta.9220.1.S1_a_at	0.335086	phenylalanine ammonia lyase	gb:CK210556
Ta.590.1.S1_x_at	0.331698	jacalin, putative	"gb:CK214095
Ta.20804.1.S1_x_at	0.326023	germin-like protein	gb:CK212426
Ta.5186.1.S1_at	0.314302	LORI_HUMAN Loricrin	gb:CK198347
Ta.8614.1.S1_at	0.294846	DNA-binding protein。 improves salt tolerance	gb:BQ838257
Ta.1971.1.S1_x_at	0.290796	transposase	gb:CA620810
Ta.1971.1.S1_a_at	0.276601	transposase	gb:CA620810
Ta.1971.2.S1_x_at	0.276228	transposase	gb:CK215131
Ta.5155.1.S1_at	0.263126	putative uclacyanin I	gb:CA638908
Ta.28766.1.S1_at	0.262843	xyloglucan endo-1,4-beta-D-glucanase	"gb:CN011869
Ta.9669.1.S1_at	0.243681	putative phi-1-like phosphate-induced protein	gb:BJ225818
Ta.25774.1.S1_at	0.189484	AtMlo-h1-like protein	gb:CD373859
Ta.15005.1.S1_at	0.15625	Transcribed sequence	gb:CA686809
Ta.13720.1.S1_at	0.124355	putative C-4 sterol methyl oxidase	gb:BQ295351

## Sheet: 72h Vs 0h upregulated
Probe Set ID	Fold Change	Gene Description	Genebank Assession Number
Ta.27793.2.S1_x_at	92.3684	Photosystem II polypeptide mRNA, partial cds; nuclear gene for chloroplast product	"gb:CK218048
Ta.1989.1.S1_a_at	71.3115	T48033 CP12-like protein	gb:CA674427
Ta.22984.2.S1_x_at	60.1922	photosystem II type I chlorophyll a b binding protein	gb:CK164231
Ta.1135.1.S1_at	55.5425	Transcribed sequence with strong similarity to protein ref:NP_174996.1 (A.thaliana) glyceraldehyde-3-phosphate dehydrogenase (Arabidopsis thaliana	gb:CD938586
Ta.2752.3.S1_x_at	53.6543	Wheat (T. aestivum) chloroplast ribulosebisphosphate carboxylase small subunit mRNA, clone pTS406, 3 end	"gb:BJ266715
Ta.19428.1.S1_at	42.273	Transcribed sequence with weak similarity to protein ref:NP_568822.1 (A.thaliana) beta-1,3-glucanase-like protein (Arabidopsis thaliana)	"gb:CA639215
Ta.278.1.S1_at	41.929	pathogenesis-related protein	"gb:AF384143
Ta.27660.1.S1_at	40.1409	Ribulose-1,5-bisphosphate carboxylase activase precursor RNA, partial cds; nuclear gene for chloroplast product	"gb:CK216184
Ta.1988.3.S1_x_at	38.9056	Transcribed sequence with moderate similarity to protein pir:S51838 (A.thaliana) S51838 sedoheptulose-bisphosphatase	gb:CK214871
Ta.28.1.S1_at	36.5432	Triticum aestivum mRNA for beta-1,3-endoglucanase. /PROD=glucan endo-1,3-beta-D-glucosidase	"gb:Y18212.1
Ta.1988.3.S1_at	36.2047	Transcribed sequence with moderate similarity to protein pir:S51838 (A.thaliana) S51838 sedoheptulose-bisphosphatase	gb:CK214871
Ta.3581.2.S1_x_at	36.0585	photosystem I subunit III precursor	"gb:CA600874
Ta.23967.1.S1_s_at	34.132	T.aestivum mRNA for alpha2-purothionin	gb:CD900389
Ta.30731.1.S1_at	33.7097	Transcribed sequence with weak similarity to protein ref:NP_181218.1 (A.thaliana) putative glucosyl transferase (Arabidopsis thaliana)	gb:CD876318
Ta.278.1.S1_x_at	33.4006	pathogenesis-related protein 1	"gb:AF384143
Ta.23967.1.S1_x_at	33.1862	T.aestivum mRNA for alpha2-purothionin	gb:CD900389
Ta.18560.1.S1_at	32.7815	T05993 probable peroxidase	gb:CA643338
Ta.12387.2.S1_s_at	31.4005	putative B-box zinc finger protein	gb:CD874108
Ta.9346.1.S1_x_at	31.3649	Transcribed sequence with weak similarity to protein pir:S24169 (R.norvegicus) 0	gb:CA645783
Ta.91.1.S1_at	31.3297	T.aestivum mRNA for alpha1-thionin	gb:CD900269
Ta.9600.1.S1_x_at	31.066	early light-induced protein	gb:CK211401
Ta.9216.1.A1_a_at	29.4883	homeodomain protein	gb:BQ165936
Ta.1969.1.S1_a_at	29.4646	PSE1_ARATH Photosystem I reaction center subunit IV A, chloroplast precursor	"gb:BE216986
Ta.22984.1.S1_x_at	27.2251	photosystem II type I chlorophyll a b binding protein	gb:CK211804
Ta.1161.1.S1_at	27.0526	photosystem II 22kDa protein, putative	"gb:BJ261576
Ta.5145.4.S1_at	26.7	nicotianamine synathase, putative	"gb:BJ286574
Ta.28368.2.S1_at	26.6442	nonspecific lipid-transfer protein precursor - like	gb:CB307729
Ta.5549.3.S1_at	25.8488	nicotianamine synathase, putative	"gb:CD878292
Ta.29603.1.A1_at	25.6978	A Chain A, Arabidopsis Thaliana Peroxidase N	"gb:CD873114
Ta.9216.2.A1_at	25.6696	homeodomain protein	gb:CD373918
Ta.20639.2.A1_at	25.1814	T45707 CHLOROPHYLL A-B BINDING PROTEIN 4 PRECURSOR homolog	gb:BQ620062
Ta.97.2.S1_x_at	23.6475	Wheat WIR1 mRNA, complete cds	"gb:CK169277
Ta.26997.1.S1_at	23.5099	early light-induced protein	gb:CD490526
Ta.3793.1.S1_at	23.3272	putative tetracycline transporter protein	gb:BQ169480
Ta.9216.2.A1_x_at	22.9256	homeodomain protein	gb:CD373918
Ta.18560.1.S1_s_at	22.6779	T05993 probable peroxidase	gb:CA643338
Ta.5615.1.S1_at	22.5915	pathogenesis-related PR-1-like protein	gb:BJ282224
Ta.1139.1.S1_at	22.3481	chlorophyll ab-binding protein - like	gb:BJ263196
Ta.861.1.S1_at	22.3472	putative Rieske Fe-S precursor protein	"gb:AY123422
Ta.9216.1.A1_x_at	21.8092	homeodomain protein	gb:BQ165936
Ta.1989.1.S1_x_at	21.3606	T48033 CP12-like protein T12C14.110	gb:CA674427
Ta.2791.1.S1_at	21.276	Temperature stress-induced lipocalin (Tatil) mRNA, complete cds	"gb:BJ251528
Ta.2402.3.S1_x_at	20.7602	chlorophyll ab-binding protein	gb:CK216367
Ta.23158.1.S1_at	20.6479	Triticum aestivum RNA for phosphoribulokinase	gb:X51608.1
Ta.20639.2.A1_x_at	20.2125	T45707 CHLOROPHYLL A-B BINDING PROTEIN 4 PRECURSOR homolog	gb:BQ620062
Ta.24304.2.S1_a_at	20.1447	putative photosystem I reaction center subunit II precursor	gb:CK212788
Ta.8782.1.S1_at	19.7043	polygalacturonase, putative	"gb:CD454172
Ta.9226.1.S1_at	19.4631	Clone wPR4-8 PR-4 mRNA, partial cds	"gb:CD915938
Ta.12834.2.A1_at	18.806	T51666 myb-related transcription factor MYB59	gb:CA661326
Ta.506.1.S1_a_at	18.5354	putative fructose-bisphosphate aldolase	gb:BJ265323
Ta.27761.1.S1_x_at	18.4617	photosystem I subunit X precursor	gb:CK213184
Ta.28695.3.S1_at	18.0784	Metallothionein mRNA, partial cds	"gb:BQ606088
Ta.2752.2.S1_x_at	18.0628	chloroplast ribulosebisphosphate carboxylase small subunit mRNA, clone pTS406, 3 end	"gb:BE216923
Ta.25600.1.S1_x_at	17.7454	chlorophyll binding protein, putative	"gb:BG907231
Ta.5485.1.S1_at	17.6998	T05843 peptide transport protein homolog F17L22.140	gb:BJ284070
Ta.13337.2.S1_x_at	17.3774	xyloglucan endotransglycosylase	gb:CA680143
Ta.21281.3.A1_at	16.9552	putative ABC transporter	gb:CA667687
Ta.8262.1.S1_at	16.8275	C72V_ARATH Cytochrome P450 71B34	gb:BQ161667
Ta.21646.3.S1_x_at	16.4454	nonspecific lipid-transfer protein precursor - like	gb:CA697668
Ta.10772.1.A1_at	15.9784	nodulin-like protein	gb:CK194889
Ta.62.1.S1_x_at	15.7599	MRNA for PR-1.1 protein	gb:BM136002
Ta.8277.1.A1_at	15.3771	MtN21 nodulin protein-like	gb:BQ161684
Ta.21281.1.S1_at	15.3609	putative ABC transporter	gb:BQ162027
Ta.18362.1.A1_at	15.2398	early light-induced protein	gb:AJ612031
Ta.12387.2.S1_x_at	15.0821	putative B-box zinc finger protein	gb:CD874108
Ta.1799.1.S1_at	14.9313	putative proline-rich protein	gb:CK200268
Ta.27660.1.S1_x_at	14.7658	Ribulose-1,5-bisphosphate carboxylase activase precursor RNA, partial cds; nuclear gene for chloroplast product	"gb:CK216184
Ta.570.1.A1_at	14.7152	adenine phosphoribosyltransferase	gb:BQ170129
Ta.5145.1.S1_x_at	14.5402	nicotianamine synathase, putative	"gb:BJ282340
Ta.959.1.S1_at	14.4001	T.aestivum cDNA for a thaumatin-like protein	gb:CA721939
Ta.5251.1.A1_at	13.6432	MYB27 protein - like	gb:CK197066
Ta.25381.1.S1_s_at	13.574	T50786 nucleoid DNA-binding protein cnd41-like protein	gb:CD454332
Ta.13318.1.S1_at	13.5122	Hmu-P1 (Drosophila melanogaster)	gb:BQ483953
Ta.1022.3.S1_at	13.4361	senescence-associated protein	gb:BQ162419
Ta.14904.1.S1_at	13.1212	T51806 cytochrome P450 kaurene oxidase GA3	gb:CA683605
Ta.8447.1.S1_x_at	12.9313	putative cytochrome P450	gb:CA669038
Ta.30727.1.S1_at	12.8574	chlorophyll ab-binding protein CP29	gb:CD873777
Ta.7740.1.A1_at	12.8499	lipase-like protein	gb:CK198840
Ta.85.1.S1_at	12.8044	Wheat PsbP mRNA for 23 kDa oxygen evolving protein of photosystem II	gb:CK208348
Ta.7524.2.A1_x_at	12.7654	DNA-binding protein, putative	"gb:BF200486
Ta.21281.2.A1_at	12.2293	putative ABC transporter	gb:CA682753
Ta.29826.1.S1_at	12.1801	T46176 probable cytochrome P450 T4D2.220	gb:CA688622
Ta.10.1.S1_a_at	12.1777	beta glucanase mRNA, complete CDS	"gb:Z22874.1
Ta.303.3.S1_at	12.1699	T48065 Glutathione transferase III-like protein	gb:AJ610447
Ta.21646.1.S1_at	12.0775	nonspecific lipid-transfer protein precursor - like	gb:CA686121
Ta.3726.1.S1_at	11.9128	putative metal-binding protein	gb:CA654945
Ta.14165.1.S1_at	11.8805	O-methyltransferase - like protein	gb:BJ231342
Ta.5549.1.S1_x_at	11.7087	nicotianamine synathase, putative	"gb:CK195601
Ta.5145.2.S1_at	11.6569	nicotianamine synathase, putative	"gb:BJ283281
Ta.28265.1.S1_at	11.5853	Oxygen-evolving complex precursor, mRNA, partial cds	"gb:CK213341
Ta.21342.1.S1_x_at	11.4854	Triticum aestivum Chi 3 mRNA for chitinase 3, complete cds	"gb:AB029936
Ta.5549.2.A1_x_at	11.3721	nicotianamine synathase, putative	"gb:BJ281448
Ta.881.1.S1_a_at	11.3631	light-harvesting complex protein	gb:CK213344
Ta.7524.1.A1_at	11.296	DNA-binding protein, putative	"gb:BJ250276
Ta.8447.1.S1_a_at	11.2623	putative cytochrome P450	gb:CA669038
Ta.3793.1.S1_s_at	11.1745	putative tetracycline transporter protein	gb:BQ169480
Ta.5901.1.S1_x_at	11.1429	putative cytochrome P450	gb:CD903423
Ta.1022.2.S1_a_at	11.1172	senescence-associated protein	gb:CK215401
Ta.3976.2.S1_x_at	11.1037	flavanone 3-hydroxylase-like protein	gb:CA679100
Ta.506.2.A1_at	11.0995	putative fructose-bisphosphate aldolase	gb:CD936393
Ta.5549.2.A1_at	11.0423	nicotianamine synathase, putative	"gb:BJ281448
Ta.27923.2.S1_x_at	11.0118	Wheat mRNA fragment for small subunit precursor of RuBPCase (EC 4.1.1.39) (ribulosebisphosphate carboxylase, clone 512)	"gb:CK212552
Ta.21646.1.S1_x_at	10.9625	nonspecific lipid-transfer protein precursor - like	gb:CA686121
Ta.2995.1.S1_at	10.9256	lipase-like protein	gb:BE493028
Ta.17890.1.S1_at	10.9239	PDA2_ARATH Phospholipase D alpha 2	gb:CA625346
Ta.15034.1.S1_at	10.9112	T47748 alpha-galactosidase-like protein	gb:CA687666
Ta.31.1.S1_at	10.907	Triticum aestivum mRNA for VER2, complete cds	"gb:AB012103
Ta.13337.1.S1_at	10.8243	xyloglucan endotransglycosylase	gb:CK163798
Ta.5834.2.S1_at	10.8027	nodulin, putative	"gb:CK206721
Ta.1022.2.S1_x_at	10.6616	senescence-associated protein	gb:CK215401
Ta.5145.1.S1_at	10.6541	nicotianamine synathase, putative	"gb:BJ282340
Ta.9110.1.S1_at	10.5132	T48233 one helix protein	gb:CK214493
Ta.9346.3.S1_x_at	10.4983	S24169 mucin - rat	gb:CA662147
Ta.30739.2.S1_at	10.4039	putative pathogenesis-related protein	gb:CA692019
Ta.7740.1.A1_x_at	10.1955	lipase-like protein	gb:CK198840
Ta.13971.1.A1_at	10.1848	C72N_ARATH Cytochrome P450 71B23	gb:BQ752989
Ta.23397.1.S1_x_at	10.1358	putative glycine-rich cell wall protein	gb:BJ292777
Ta.25398.1.S1_at	10.1355	early light-induced protein	gb:CD491062
Ta.2402.1.S1_a_at	10.0712	chlorophyll ab-binding protein	gb:CA722522
Ta.1208.1.S1_at	9.84792	(A.thaliana) B45511 chitinase	gb:BE419896
Ta.13922.1.S1_at	9.8041	Caenorhabditis elegans	gb:BQ743970
Ta.28889.1.S1_at	9.79977	S21961 proline-rich protein APG - Arabidopsis thaliana	gb:CK195001
Ta.12042.1.S1_at	9.70936	heat shock protein 21 (Arabidopsis thaliana)	gb:AJ603283
Ta.225.1.S1_at	9.51816	Triticum aestivum beta-1,3-glucanase precursor (Glb3) mRNA, complete cds. /PROD=beta-1,3-glucanase precursor /FL=gb:AF112967.1	"gb:AF112967
Ta.12387.1.A1_x_at	9.47669	putative B-box zinc finger protein (Arabidopsis thaliana)	gb:CA618208
Ta.13337.2.S1_at	9.47398	xyloglucan endotransglycosylase (Arabidopsis thaliana)	gb:CA680143
Ta.17890.2.S1_at	9.4362	PDA2_ARATH Phospholipase D alpha 2	gb:CA642298
Ta.12387.1.A1_at	9.3601	transcription factor putative B-box zinc finger protein (Arabidopsis thaliana)	gb:CA618208
Ta.303.3.S1_x_at	9.35738	T48065 Glutathione transferase III-like protein - Arabidopsis thaliana	gb:AJ610447
Ta.1672.1.S1_x_at	9.30249	CONSTANS-like B-box zinc finger protein-like (Arabidopsis thaliana)	gb:BQ619780
Ta.1308.1.S1_at	9.27099	Beta purothionin precursor, mRNA, complete cds /FL=gb:AF004018.1"	"gb:CD918842
Ta.30144.1.A1_x_at	9.2668	S21961 proline-rich protein APG - Arabidopsis thaliana	gb:BQ166180
Ta.1308.1.S1_x_at	9.26562	Beta purothionin precursor, mRNA, complete cds /FL=gb:AF004018.1"	"gb:CD918842
Ta.27457.1.S1_x_at	9.19881	putative ubiquitin-conjugating enzyme (Arabidopsis thaliana)	gb:CD894008
Ta.23397.2.S1_x_at	9.15437	putative glycine-rich cell wall protein (Arabidopsis thaliana)	gb:CA718270
Ta.12773.1.S1_at	9.14101	putative DnaJ protein (Arabidopsis thaliana)	gb:BQ172150
Ta.27780.2.A1_x_at	9.03098	Beta amylase mRNA, partial cds"	"gb:BJ243011
Ta.14248.1.A1_at	8.93109	ethylene-forming-enzyme-like dioxygenase (Arabidopsis thaliana)	gb:BQ839385
Ta.21314.1.S1_at	8.92872	dirigent protein, putative (Arabidopsis thaliana	"gb:CA669694
Ta.17683.1.S1_at	8.87802	DnaJ-like protein (Arabidopsis thaliana)	gb:CD883632
Ta.12059.1.S1_at	8.84981	acyltransferase -like protein (Arabidopsis thaliana)	gb:CA698257
Ta.23419.1.S1_x_at	8.80902	early light-induced protein (Arabidopsis thaliana)	gb:CK216032
Ta.25763.1.S1_at	8.75731	leucoanthocyanidin dioxygenase-like protein (Arabidopsis thaliana)	gb:CD373822
Ta.3976.3.A1_x_at	8.71264	flavanone 3-hydroxylase-like protein (Arabidopsis thaliana)	gb:CA680318
Ta.21094.1.S1_at	8.66978	tyrosine aminotransferase (Arabidopsis thaliana)	gb:CD873115
Ta.169.1.S1_x_at	8.66651	MRNA for germin-like protein 2b	gb:CA652856
Ta.27457.5.S1_x_at	8.65767	putative ubiquitin-conjugating enzyme (Arabidopsis thaliana)	gb:BF200045
Ta.224.1.S1_at	8.64979	Triticum aestivum chitinase IV precursor (Cht4) mRNA, complete cds. /PROD=chitinase IV precursor /FL=gb:AF112966.1	"gb:AF112966
Ta.25547.1.S1_at	8.52601	ARG1_ARATH Arginase	gb:BQ246620
Ta.5901.3.S1_x_at	8.50469	putative cytochrome P450 (Arabidopsis thaliana)	gb:CA609571
Ta.3976.3.A1_at	8.47371	flavanone 3-hydroxylase-like protein (Arabidopsis thaliana)	gb:CA680318
Ta.223.1.S1_at	8.46907	Triticum aestivum beta-1,3-glucanase precursor (Glb3) mRNA, complete cds. /PROD=beta-1,3-glucanase precursor /FL=gb:AF112965.1	"gb:AF112965
Ta.21314.1.S1_x_at	8.40151	dirigent protein, putative (Arabidopsis thaliana)	"gb:CA669694
Ta.28292.1.S1_at	8.34442	putative isoprenylated protein (Arabidopsis thaliana)	gb:BJ253007
Ta.10.1.S1_x_at	8.31897	T.aestivum (1,3;1,4) beta glucanase mRNA, complete CDS. /PROD=(1,3;1,4) beta glucanase /FL=gb:Z22874.1	"gb:Z22874.1
Ta.841.1.S1_a_at	8.27861	Wheat PsbO mRNA for 33kDa oxygen evolving protein of photosystem II	gb:BJ319092
Ta.4035.2.S1_at	8.27471	beta-glucosidase, putative (Arabidopsis thaliana)	"gb:BE517240
Ta.1966.2.S1_x_at	8.25494	ribonucleoprotein -like (Arabidopsis thaliana)	gb:CA647547
Ta.29583.1.S1_at	8.18091	T48233 one helix protein	gb:CD863680
Ta.9588.2.S1_a_at	8.15149	similar to latex allergen from Hevea brasiliensis (Arabidopsis thaliana)	gb:BE412340
Ta.5145.3.S1_x_at	8.06653	nicotianamine synathase, putative (Arabidopsis thaliana)	"gb:BJ286808
Ta.129.1.S1_at	8.01004	Triticum aestivum ABA induced plasma membrane protein PM-19 (WTABAPM) mRNA, complete cds. /PROD=ABA induced plasma membrane protein PM 19 /FL=gb:U80037.1	"gb:U80037.1
Ta.22687.1.A1_at	7.97135	dirigent protein, putative (Arabidopsis thaliana)	"gb:CA696591
Ta.5549.1.S1_a_at	7.95293	nicotianamine synathase, putative (Arabidopsis thaliana)	"gb:CK195601
Ta.10.2.S1_x_at	7.84743	T.aestivum beta glucanase mRNA, complete CDS. /FL=gb:Z22873.1"	"gb:Z22873.1
Ta.1966.1.S1_x_at	7.80852	ribonucleoprotein -like (Arabidopsis thaliana)	gb:CD882800
Ta.303.2.S1_at	7.80823	T48065 Glutathione transferase III-like protein - Arabidopsis thaliana	gb:CA668994
Ta.27751.6.S1_at	7.75959	WRP1 mRNA, 3 untranslated region"	"gb:BJ286005
Ta.28136.1.S1_x_at	7.74792	Y22D7AR.1.p (Caenorhabditis elegans)	gb:CK160740
Ta.5145.2.S1_x_at	7.70994	nicotianamine synathase, putative (Arabidopsis thaliana)"	"gb:BJ283281
Ta.20239.1.S1_a_at	7.65313	thioredoxin (Arabidopsis thaliana)	gb:CN009877
Ta.23142.5.S1_x_at	7.44205	gamma-gliadin class B-III mRNA	gb:CD868513
Ta.27751.2.S1_x_at	7.42575	WRP1 mRNA, 3 untranslated region"	"gb:CK214731
Ta.6572.2.S1_at	7.4079	putative peroxiredoxin (Arabidopsis thaliana)	gb:BQ172133
Ta.12834.1.S1_s_at	7.31944	T51666 myb-related transcription factor MYB59 (imported) - Arabidopsis thaliana	gb:CK199478
Ta.27762.1.S1_x_at	7.28693	Triticum aestivum thaumatin-like protein mRNA, complete cds. /PROD=thaumatin-like protein /FL=gb:AF384146.1	"gb:AF384146
Ta.5834.1.A1_at	7.24303	nodulin, putative (Arabidopsis thaliana)	"gb:BJ250948
Ta.3976.1.S1_at	7.21935	flavanone 3-hydroxylase-like protein (Arabidopsis thaliana	gb:CA678526
Ta.2407.2.A1_at	7.2141	chloroplast drought-induced stress protein, putative (Arabidopsis thaliana)"	"gb:CA623177
Ta.22427.1.A1_x_at	7.20231	T45804 glucan endo-1,3-beta-D-glucosidase"	"gb:BJ227672
Ta.9588.1.A1_at	7.15975	similar to latex allergen from Hevea brasiliensis (Arabidopsis thaliana)	gb:CD878085
Ta.12663.1.S1_at	7.14356	receptor protein kinase-like protein (Arabidopsis thaliana)	gb:CK197682
Ta.23340.1.S1_at	7.11553	T46162 glucosyltransferase-like protein - Arabidopsis thaliana	gb:CA669161
Ta.25847.1.A1_at	7.11081	sucrose synthase-like protein (Arabidopsis thaliana)	gb:CD453631
Ta.4035.2.S1_x_at	7.08732	beta-glucosidase, putative (Arabidopsis thaliana)	"gb:BE517240
Ta.25626.2.A1_at	7.05679	sucrose synthase-like protein (Arabidopsis thaliana)	gb:CA602126
Ta.9830.1.A1_at	7.02407	embryo-specific protein 1	gb:BJ237316
Ta.15173.1.A1_at	7.0189	T45865 hypothetical protein F3A4.200 - Arabidopsis thaliana	gb:CA692265
Ta.19976.1.S1_s_at	6.99736	putative short-chain type dehydrogenasereductase (Arabidopsis thaliana)	gb:CA686163
Ta.4479.1.S1_at	6.99426	putative disease resistance protein (Arabidopsis thaliana)	gb:CN011595
Ta.25482.1.A1_s_at	6.85984	putative Fe	gb:CD373830
Ta.28316.1.S1_at	6.85474	ubiquitin extension protein	gb:BJ230170
Ta.21385.1.S1_x_at	6.84517	anter-specific proline-rich protein APG precursor (Arabidopsis thaliana)	gb:CK167758
Ta.14545.1.S1_at	6.78394	O-methyltransferase - like protein (Arabidopsis thaliana)	gb:BJ283780
Ta.24501.1.S1_at	6.77529	T.aestivum mRNA for a thaumatin-like protein	gb:CD863039
Ta.12139.1.S1_at	6.7383	EF-Hand containing protein -like (Arabidopsis thaliana)	gb:CD874926
Ta.303.2.S1_x_at	6.70146	T48065 Glutathione transferase III-like protein - Arabidopsis thaliana	gb:CA668994
Ta.22502.1.S1_a_at	6.66958	calcium-binding protein, putative (Arabidopsis thaliana)"	"gb:CA618990
Ta.22711.1.S1_at	6.5964	putative late embryogenesis abundant protein (Arabidopsis thaliana)	gb:CA639394
Ta.568.1.S1_at	6.58231	alanine-glyoxylate aminotransferase (Arabidopsis thaliana)	gb:BG908569
Ta.5331.1.A1_a_at	6.57564	receptor protein kinase - like protein (Arabidopsis thaliana)	gb:BJ280996
Ta.23340.2.S1_at	6.51684	T46162 glucosyltransferase-like protein - Arabidopsis thaliana	gb:CA673525
Ta.20591.2.S1_a_at	6.51201	putative basic blue protein	gb:BE499625
Ta.162.1.S1_at	6.45311	Triticum aestivum L-isoaspartyl methyltransferase mRNA, complete cds. /PROD=L-isoaspartyl methyltransferase /FL=gb:L07941.1	"gb:L07941.1
Ta.488.1.S1_at	6.43601	TL29_ARATH Putative L-ascorbate peroxidase, chloroplast precursor	"gb:BG909285
Ta.14036.1.S1_at	6.33641	FPF1 protein (Arabidopsis thaliana)	gb:CA643782
Ta.20639.2.A1_a_at	6.26103	T45707 CHLOROPHYLL A-B BINDING PROTEIN 4 PRECURSOR homolog - Arabidopsis thaliana	gb:BQ620062
Ta.21301.2.A1_x_at	6.24185	putative glucosyltransferase; supported by cDNA: Ceres:43075 Alternative splicing isoform (Arabidopsis thaliana)	gb:CA638832
Ta.7467.1.S1_x_at	6.19922	putative CCCH-type zinc finger protein (Arabidopsis thaliana)	gb:CA721965
Ta.27761.3.S1_x_at	6.17988	photosystem I subunit X precursor (Arabidopsis thaliana)	gb:CK213899
Ta.30501.1.S1_at	6.14154	1710349A basic chitinase (Arabidopsis thaliana)	gb:CK205943
Ta.21301.1.A1_at	6.07683	putative glucosyltransferase; supported by cDNA: Ceres:43075 Alternative splicing isoform (Arabidopsis thaliana)	gb:CA732032
Ta.514.1.A1_at	5.9985	T51384 steroid 5alpha-reductase-like protein - Arabidopsis thaliana	gb:BE604148
Ta.23797.1.S1_x_at	5.9946	Triticum aestivum LEA1 protein (LEA1) mRNA, complete cds. /PROD=LEA1 protein /FL=gb:AY148490.1"	"gb:AY148490
Ta.3288.1.S1_at	5.98824	SOUL-like protein (Arabidopsis thaliana)	gb:BJ209697
Ta.3258.1.S1_at	5.96993	PORC_ARATH Protochlorophyllide reductase C, chloroplast precursor	"gb:CK208157
Ta.1971.2.S1_x_at	5.96208	transposase (Arabidopsis thaliana)	gb:CK215131
Ta.20591.1.S1_a_at	5.94092	putative basic blue protein	gb:BQ169668
Ta.1971.1.S1_a_at	5.86451	transposase (Arabidopsis thaliana)	gb:CA620810
Ta.11671.1.S1_at	5.83743	HSF4_ARATH Heat shock factor protein 4	gb:BQ170572
Ta.3288.1.S1_x_at	5.83468	SOUL-like protein (Arabidopsis thaliana)	gb:BJ209697
Ta.10390.2.A1_x_at	5.83013	cysteine proteinase (Arabidopsis thaliana)	gb:BJ242559
Ta.7467.3.S1_s_at	5.80847	putative CCCH-type zinc finger protein (Arabidopsis thaliana)	gb:CA744270
Ta.14236.1.S1_at	5.74623	T49893 glycine-rich protein atGRP-6 - Arabidopsis thaliana	gb:BQ838757
Ta.28613.1.S1_at	5.71001	Triticum aestivum cold acclimation protein WCOR726 (Wcor726) mRNA, complete cds. /PROD=cold acclimation protein WCOR726 /FL=gb:U73213.1	"gb:U73213.1
Ta.18362.2.S1_at	5.65681	early light-induced protein (Arabidopsis thaliana)	gb:CA635172
Ta.14118.1.A1_at	5.65474	T51328 transcription initiation factor sigma5, plastid -specific (imported) - Arabidopsis thaliana"	"gb:BQ171501
Ta.1971.1.S1_x_at	5.63604	transposase (Arabidopsis thaliana)	gb:CA620810
Ta.18672.1.S1_x_at	5.57465	S57861 metallothionein 2a - Arabidopsis thaliana	gb:CA603610
Ta.13974.1.A1_at	5.57224	putative UDP-glucosyl transferase (Arabidopsis thaliana)	gb:BE515737
Ta.28292.2.S1_s_at	5.56579	putative isoprenylated protein (Arabidopsis thaliana)	gb:BJ253295
Ta.1404.1.S1_at	5.54799	Triticum aestivum ribulose bisphosphate carboxylase activase B (RcaB) mRNA, complete cds; nuclear gene for chloroplast product. /PROD=ribulose bisphosphate carboxylase activase B /FL=gb:AF251264.1	"gb:AF251264
Ta.13234.1.S1_at	5.53278	SerArg-related nuclear matrix protein; plenty-of-prolines-101; serinearginine repetitive matrix protein 1 (Mus musculus)	gb:CA707206
Ta.8346.1.A1_at	5.48991	T02607 probable cytochrome P450 T19L18.2 (similarity) - Arabidopsis thaliana	gb:BQ161768
Ta.20101.1.S1_at	5.4776	putative auxin-regulated protein (Arabidopsis thaliana)	gb:CA667105
Ta.4035.3.S1_at	5.47149	beta-glucosidase, putative (Arabidopsis thaliana)"	"gb:CA680041
Ta.664.2.S1_at	5.47119	putative aspartic proteinase (Arabidopsis thaliana)	gb:CA699895
Ta.27016.1.A1_x_at	5.45356	12-oxophytodienoate reductase	gb:CD453420
Ta.872.1.S1_at	5.43398	thioredoxin f1 (Arabidopsis thaliana)	gb:CD454927
Ta.5457.1.S1_at	5.42838	T45652 RNA binding-like protein - Arabidopsis thaliana	gb:BJ283633
Ta.20639.1.S1_x_at	5.38561	T45707 CHLOROPHYLL A-B BINDING PROTEIN 4 PRECURSOR homolog - Arabidopsis thaliana	gb:CA675788
Ta.581.2.S1_a_at	5.38508	Putative glycine decarboxylase subunit mRNA, complete cds	"gb:CD862705
Ta.24544.1.S1_at	5.37918	T49196 nematode resistance-like protein - Arabidopsis thaliana	gb:CK200303
Ta.7467.2.S1_x_at	5.37357	putative CCCH-type zinc finger protein (Arabidopsis thaliana)	gb:BQ168791
Ta.28528.1.S1_at	5.3452	GL1D_ARATH Germin-like protein subfamily 1 member 13 precursor	gb:BJ284564
Ta.2756.1.S1_at	5.31152	Triticum aestivum high-affinity nitrate transporter (NRT2.3) mRNA, complete cds. /PROD=high-affinity nitrate transporter /FL=gb:AY053452.1	"gb:AY053452
Ta.20429.2.S1_at	5.22401	Phenylalanine ammonia-lyase (wali4) mRNA, 3 end, partial cds"	"gb:BE430528
Ta.1167.1.S1_at	5.20032	MRNA for ferredoxin-NADP(H) oxidoreductase (fnr gene), clone 2	"gb:CA742206
Ta.7046.2.A1_at	5.18081	NAM	gb:BJ253526
Ta.1951.1.S1_at	5.169	NADP-dependent malate dehydrogenase (Arabidopsis thaliana)	gb:CK210309
Ta.9156.2.A1_a_at	5.14824	putative aspartic proteinase (Arabidopsis thaliana)	gb:CD870512
Ta.16953.1.A1_x_at	5.14351	RD22_ARATH Dehydration-responsive protein RD22 precursor	gb:CA606140
Ta.1564.1.S1_at	5.11171	T00429 probable pectinesterase	gb:CD878081
Ta.13724.1.S1_at	5.08461	T51273 promoter-binding factor-like protein - Arabidopsis thaliana	gb:BM134781
Ta.28369.1.S1_at	5.07946	RC23_ARATH Hypothetical protein At4g30650	gb:CA727825
Ta.2728.1.S1_at	5.0543	T51785 lethal leaf-spot 1 homolog Lls1 - Arabidopsis thaliana	gb:CD881214
Ta.5829.1.S1_at	5.04911	pore protein homolog (Arabidopsis thaliana)	gb:CD908987
Ta.653.1.S1_at	5.04165	T05036 xyloglucan endo-1,4-beta-D-glucanase	"gb:CK196945
Ta.14071.1.S1_x_at	5.02804	nodulin-like protein (Arabidopsis thaliana)	gb:CA637917
Ta.12151.1.A1_at	5.00279	DNA mismatch repair protein MutS2-like (Arabidopsis thaliana)	gb:CD454748
Ta.7467.3.S1_at	4.97375	putative CCCH-type zinc finger protein (Arabidopsis thaliana)	gb:CA744270
Ta.16683.1.A1_at	4.9633	RD22_ARATH Dehydration-responsive protein RD22 precursor	gb:CA610934
Ta.22556.2.S1_at	4.9621	dirigent protein, putative (Arabidopsis thaliana)"	"gb:CA644888
Ta.28942.2.A1_at	4.96036	1-aminocyclopropane-1-carboxylate oxidase, putative (Arabidopsis thaliana)"	"gb:CA670320
Ta.25821.1.A1_at	4.91468	putative receptor-like protein kinase (Arabidopsis thaliana)	gb:CD374103
Ta.26151.1.A1_at	4.90828	subtilisin-like serine protease (Arabidopsis thaliana)	gb:CA604082
Ta.6065.1.A1_x_at	4.89122	putative CCCH-type zinc finger protein (Arabidopsis thaliana)	gb:CK157996
Ta.1160.1.S1_at	4.88305	rubredoxin, putative (Arabidopsis thaliana)	"gb:CD862949
Ta.16347.1.S1_x_at	4.8641	anter-specific proline-rich protein APG precursor (Arabidopsis thaliana)	gb:CA605009
Ta.8584.1.S1_at	4.85357	beta-1,3-glucanase class I precursor (Arabidopsis thaliana)"	"gb:BQ162089
Ta.14247.1.S1_at	4.81818	DHX1_ARATH Dehydrin Xero 1	gb:BQ839126
Ta.18647.1.S1_s_at	4.76548	lipid transfer protein, putative (Arabidopsis thaliana)"	"gb:BJ279325
Ta.5301.1.S1_at	4.74581	T04750 probable iron transport protein T16H5.50 - Arabidopsis thaliana	gb:BJ280396
Ta.8080.1.A1_at	4.73583	putative ripening-associated protein (Arabidopsis thaliana)	gb:BJ261138
Ta.2752.1.S1_x_at	4.72866	Wheat (T. aestivum) chloroplast ribulosebisphosphate carboxylase small subunit mRNA, clone pTS406, 3 end	"gb:BE213237
Ta.975.1.S1_a_at	4.72015	T51415 Carboxylesterase-like protein - Arabidopsis thaliana	gb:CA658987
Ta.22602.1.S1_a_at	4.68971	feebly-like protein (Arabidopsis thaliana)	gb:CA615597
Ta.4479.2.S1_a_at	4.65518	putative disease resistance protein (Arabidopsis thaliana)	gb:CA735391
Ta.27780.2.A1_a_at	4.64312	Beta amylase mRNA, partial cds	"gb:BJ243011
Ta.29596.1.S1_at	4.59956	putative tetracycline transporter protein (Arabidopsis thaliana)	gb:CA627862
Ta.3164.3.S1_x_at	4.59592	phytochrome-associated protein PAP2 (Arabidopsis thaliana)	gb:CA665172
Ta.3164.3.S1_a_at	4.59336	phytochrome-associated protein PAP2 (Arabidopsis thaliana)	gb:CA665172
Ta.5331.1.A1_x_at	4.58638	receptor protein kinase - like protein (Arabidopsis thaliana)	gb:BJ280996
Ta.8782.1.S1_x_at	4.56277	polygalacturonase, putative (Arabidopsis thaliana)"	"gb:CD454172
Ta.14145.1.S1_at	4.55308	late-embryogenesis abundant protein, putative (Arabidopsis thaliana)"	"gb:CK217564
Ta.488.1.S1_x_at	4.54748	TL29_ARATH Putative L-ascorbate peroxidase, chloroplast precursor	"gb:BG909285
Ta.23112.1.S1_x_at	4.5276	methioninecystathionine gamma lyase, putative (Arabidopsis thaliana)"	"gb:CD935642
Ta.3455.1.S1_at	4.52604	galactokinase like protein (Arabidopsis thaliana)	gb:BQ802910
Ta.2959.3.A1_a_at	4.51529	T48571 hypothetical protein T31B5.60 - Arabidopsis thaliana	gb:CA735014
Ta.7529.1.A1_at	4.51492	T09557 probable Rieske iron-sulfur protein L73G19.30 - Arabidopsis thaliana	gb:BJ307441
Ta.3784.3.S1_x_at	4.51155	T48300 hypothetical protein F9G14.100 - Arabidopsis thaliana	gb:CA644556
Ta.7017.1.S1_at	4.51017	receptor-like protein kinase - like (Arabidopsis thaliana)	gb:BJ280811
Ta.4968.2.S1_at	4.5027	T51234 scarecrow-like protein 1 (imported) - Arabidopsis thaliana	gb:CD937353
Ta.28399.1.S1_x_at	4.47012	S57861 metallothionein 2a - Arabidopsis thaliana	gb:CD865477
Ta.25494.2.S1_a_at	4.44785	protein kinase like protein (Arabidopsis thaliana)	gb:CA638320
Ta.13462.2.S1_a_at	4.44641	T06011 probable pyrophosphate--fructose-6-phosphate 1-phosphotransferase	gb:CA661266
Ta.14169.1.A1_at	4.43608	amidase - like protein (Arabidopsis thaliana)	gb:BJ223362
Ta.8484.1.A1_at	4.42554	beta-carotene hydroxylase (Arabidopsis thaliana)	gb:BQ161964
Ta.19783.1.S1_x_at	4.38385	T49254 Myb DNA binding protein-like - Arabidopsis thaliana	gb:CK193136
Ta.22596.1.S1_at	4.38148	TL17_ARATH Thylakoid lumenal 17.4 kDa protein, chloroplast precursor"	"gb:CA626055
Ta.28385.1.S1_x_at	4.37389	cinnamoyl-CoA reductase - like protein (Arabidopsis thaliana)	gb:CA661276
Ta.23424.1.S1_at	4.37011	T48033 CP12-like protein T12C14.110 (imported) - Arabidopsis thaliana	gb:CD453560
Ta.18957.1.S1_at	4.35879	S10889 proline-rich protein - human	gb:CD871490
Ta.7999.2.S1_a_at	4.3484	T47763 hypothetical protein F24I3.110 - Arabidopsis thaliana	gb:CA697600
Ta.27457.7.S1_x_at	4.34805	putative ubiquitin-conjugating enzyme (Arabidopsis thaliana)	gb:CD861404
Ta.12342.1.S1_at	4.34397	Triticum aestivum clone wlm0.pk039.d17:fis, full insert mRNA sequence	"gb:BT009293
Ta.29834.1.S1_at	4.33862	abscisic acid responsive elements-binding factor	gb:BJ272526
Ta.23322.3.S1_at	4.32	osmotin precursor (Arabidopsis thaliana)	gb:CA694741
Ta.3564.1.S1_at	4.30671	gibberellin oxidase-l	gb:AJ611936
Ta.11133.2.S1_x_at	4.30177	putative small heat shock protein (Arabidopsis thaliana)	gb:CA692150
Ta.14567.2.S1_at	4.29186	putative casein kinase I (Arabidopsis thaliana)	gb:CA735320
Ta.8726.1.S1_at	4.29097	phosphoinositide specific phospholipase	gb:CK193715
Ta.9434.1.A1_at	4.27245	caffeoyl-CoA O-methyltransferase - like protein (Arabidopsis thaliana)	gb:BM137457
Ta.28695.3.S1_x_at	4.27021	Metallothionein mRNA, partial cds	"gb:BQ606088
Ta.28697.3.S1_at	4.2594	T.aestivum mRNA for starch branching enzyme II	gb:CK211399
Ta.5904.1.S1_at	4.2416	transketolase - like protein (Arabidopsis thaliana)	gb:BJ299578
Ta.6141.2.S1_a_at	4.21415	putative alpha-L-arabinofuranosidase (Arabidopsis thaliana)	gb:CA720919
Ta.1139.1.S1_x_at	4.21325	chlorophyll ab-binding protein - like (Arabidopsis thaliana)	gb:BJ263196
Ta.22251.1.S1_at	4.20463	T02443 probable peroxidase	gb:CA733054
Ta.12225.2.S1_at	4.19944	ethylene-responsive transcriptional coactivator, putative (Arabidopsis thaliana)"	"gb:BQ171893
Ta.21309.1.S1_at	4.19873	alpha-galactosidase - like protein (Arabidopsis thaliana)	gb:CA646455
Ta.1006.1.S1_at	4.19538	putative receptor protein (Arabidopsis thaliana)	gb:CA630632
Ta.18957.1.S1_x_at	4.18849	S10889 proline-rich protein - human	gb:CD871490
Ta.13841.1.S1_at	4.18238	putative cytochrome P450 (Arabidopsis thaliana)	gb:AJ440511
Ta.664.3.S1_at	4.17536	putative aspartic proteinase (Arabidopsis thaliana)	gb:CA738342
Ta.11114.1.A1_at	4.1622	S71276 beta-fructofuranosidase	gb:BQ169408
Ta.11513.1.S1_s_at	4.16125	bZIP transcription factor ATB2, putative (Arabidopsis thaliana)"	"gb:BQ170258
Ta.2402.1.S1_at	4.14636	chlorophyll ab-binding protein (Arabidopsis thaliana)	gb:CA722522
Ta.23322.1.S1_s_at	4.14074	osmotin precursor (Arabidopsis thaliana)	gb:CA668995
Ta.4968.3.S1_x_at	4.13994	T51234 scarecrow-like protein 1 (imported) - Arabidopsis thaliana	gb:CA644156
Ta.2784.1.A1_at	4.13835	Triticum aestivum Chi 1 mRNA for chitinase 1, complete cds. /PROD=chitinase 1 /FL=gb:AB029934.1"	"gb:AB029934
Ta.4427.1.S1_at	4.1091	HS11_ARATH 17.4 KD CLASS I HEAT SHOCK PROTEIN	gb:CD491093
Ta.5531.1.S1_at	4.09639	T51543 TOM	gb:CK207743
Ta.28494.2.S1_at	4.09144	similar to gibberellin-regulated proteins (Arabidopsis thaliana)	gb:CD454848
Ta.14071.2.S1_a_at	4.08982	nodulin-like protein (Arabidopsis thaliana)	gb:CA642218
Ta.5390.1.S1_x_at	4.07955	Y350_ARATH Hypothetical protein At3g05500	gb:CD891379
Ta.28117.1.S1_x_at	4.0742	T45938 hypothetical protein F5K20.280 - Arabidopsis thaliana	gb:CA648422
Ta.18957.2.S1_at	4.07313	S10889 proline-rich protein - human	gb:CA653867
Ta.9260.1.A1_x_at	4.07277	carnitine racemase like protein (Arabidopsis thaliana)	gb:CK212001
Ta.5883.1.S1_at	4.06266	mRNA cleavage factor subunit - like protein (Arabidopsis thaliana)	gb:BJ298001
Ta.6743.1.S1_at	4.06061	SVP_ARATH SHORT VEGETATIVE PHASE protein	gb:BJ320266
Ta.4419.2.S1_x_at	4.05523	cysteine proteinase (Arabidopsis thaliana)	gb:CA640149
Ta.5390.1.S1_at	4.04299	Y350_ARATH Hypothetical protein At3g05500	gb:CD891379
Ta.29966.1.S1_at	4.04012	4CL1_ARATH 4-coumarate--CoA ligase 1	gb:CA683806
Ta.4479.2.S1_x_at	4.03463	putative disease resistance protein (Arabidopsis thaliana)	gb:CA735391
Ta.1156.1.S1_at	4.03006	T48223 hypothetical protein T7H20.70 - Arabidopsis thaliana	gb:CA642575
Ta.21518.3.S1_a_at	4.02162	drought-induced protein - like (Arabidopsis thaliana)	gb:CA638607
Ta.5557.1.S1_x_at	4.0008	putative ribophorin I	gb:CD869243
Ta.7217.3.S1_s_at	3.99303	putative chorismate mutaseprephenate dehydratase (Arabidopsis thaliana)	gb:CA647733
Ta.18957.2.S1_x_at	3.98901	S10889 proline-rich protein - human	gb:CA653867
Ta.26286.2.A1_at	3.98405	bifunctional nuclease bfn1 (Arabidopsis thaliana)	gb:CD490474
Ta.21319.1.S1_at	3.97167	putative alpha-L-arabinofuranosidase (Arabidopsis thaliana)	gb:CA745899
Ta.6954.3.S1_a_at	3.96321	choline kinase GmCK2p -like protein (Arabidopsis thaliana)	gb:CA689345
Ta.3795.1.S1_x_at	3.96258	Triticum aestivum chlorophyll ab-binding protein WCAB precursor (Wcab) mRNA, complete cds. /PROD=chlorophyll ab-binding protein WCAB precursor /FL=gb:U73218.1	"gb:U73218.1
Ta.9260.2.A1_at	3.95015	carnitine racemase like protein (Arabidopsis thaliana)	gb:BG907940
Ta.12537.1.A1_at	3.94986	NAC1 (Arabidopsis thaliana)	gb:BQ166562
Ta.5210.3.S1_at	3.94959	S46236 histidine transport protein - Arabidopsis thaliana	gb:CK206066
Ta.226.1.S1_at	3.94025	Triticum aestivum ABA-inducible protein WRAB1 mRNA, complete cds. /PROD=ABA-inducible protein WRAB1 /FL=gb:AF255052.1 gb:AF139915.1	"gb:AF139915
Ta.231.1.S1_x_at	3.93332	Triticum aestivum secretory protein (WAS-2) mRNA, complete cds. /PROD=secretory protein /FL=gb:AF079526.1	"gb:AF079526
Ta.22674.2.S1_at	3.92838	ethylene-forming-enzyme-like dioxygenase-like protein (Arabidopsis thaliana)	gb:CA693614
Ta.3564.1.S1_s_at	3.92812	gibberellin oxidase-like protein (Arabidopsis thaliana)	gb:AJ611936
Ta.16319.1.S1_x_at	3.92746	T43481 probable mucin DKFZp434C196.1 - human	gb:CK216317
Ta.22120.1.S1_at	3.91428	putative glucosyl transferase (Arabidopsis thaliana)	gb:CA724491
Ta.26048.1.S1_x_at	3.91154	T45804 glucan endo-1,3-beta-D-glucosidase	"gb:CD454944
Ta.24632.1.S1_a_at	3.90341	putative protease inhibitor (Arabidopsis thaliana)	gb:BE405372
Ta.23322.2.S1_at	3.89626	osmotin precursor (Arabidopsis thaliana)	gb:CA640491
Ta.6572.1.S1_at	3.89592	putative peroxiredoxin (Arabidopsis thaliana)	gb:CK212997
Ta.7442.1.S1_at	3.88847	putative CONSTANS-like B-box zinc finger protein (Arabidopsis thaliana)	gb:CA611316
Ta.5913.1.S1_at	3.88668	LEA76 homologue type2 (Arabidopsis thaliana)	gb:CD924673
Ta.12348.1.A1_at	3.87143	protein phosphatase 2C	gb:BQ172159
Ta.20440.1.S1_at	3.85983	T02909 hypothetical protein T13J8.190 - Arabidopsis thaliana	gb:BQ238761
Ta.8495.1.A1_at	3.85693	UDP-glucose glucosyltransferase, putative (Arabidopsis thaliana)"	"gb:BJ250503
Ta.5390.2.S1_at	3.84835	Y350_ARATH Hypothetical protein At3g05500	gb:BE413805
Ta.28866.2.A1_s_at	3.84545	similar to latex allergen from Hevea brasiliensis (Arabidopsis thaliana)	gb:CK193087
Ta.27337.1.S1_at	3.8403	Triticum aestivum clone wlm0.pk0029.a11:fis, full insert mRNA sequence."	"gb:BT009292
Ta.516.1.S1_s_at	3.83376	putative nematode-resistance protein (Arabidopsis thaliana)	gb:BE604247
Ta.26230.2.S1_at	3.82054	peroxidase (Arabidopsis thaliana)	gb:CD373711
Ta.6141.2.S1_x_at	3.81625	putative alpha-L-arabinofuranosidase (Arabidopsis thaliana)	gb:CA720919
Ta.25919.1.S1_at	3.81183	Triticum aestivum clone wr1.pk0139.g11:fis, full insert mRNA sequence."	"gb:BT009536
Ta.768.3.A1_at	3.8113	polyamine oxidase, putative (Arabidopsis thaliana)	"gb:BQ166072
Ta.1395.1.S1_at	3.81088	T47754 leucine zipper-containing protein AT103 - Arabidopsis thaliana	gb:BE430432
Ta.8534.1.A1_at	3.80728	putative cytochrome P450 (Arabidopsis thaliana)	gb:BQ162030
Ta.14496.2.A1_a_at	3.80089	beta-VPE (Arabidopsis thaliana)	gb:BJ294280
Ta.22674.1.A1_a_at	3.78298	ethylene-forming-enzyme-like dioxygenase-like protein (Arabidopsis thaliana)	gb:BJ226947
Ta.4419.1.S1_at	3.77639	cysteine proteinase (Arabidopsis thaliana)	gb:CK193073
Ta.10853.1.S1_at	3.7763	ADH1_ARATH Alcohol dehydrogenase	gb:CD868238
Ta.28406.1.A1_s_at	3.77593	coatomer complex subunit, putative (Arabidopsis thaliana)"	"gb:BJ275889
Ta.22602.2.S1_x_at	3.76774	feebly-like protein (Arabidopsis thaliana)	gb:CA641674
Ta.10555.1.A1_at	3.76086	T04831 probable serinethreonine-specific protein kinase	gb:BQ165982
Ta.10390.1.S1_at	3.75544	cysteine proteinase (Arabidopsis thaliana)	gb:CK168322
Ta.2752.1.A1_at	3.74737	Wheat (T. aestivum) chloroplast ribulosebisphosphate carboxylase small subunit mRNA, clone pTS406, 3 end	"gb:CA680240
Ta.27457.4.S1_x_at	3.74435	putative ubiquitin-conjugating enzyme (Arabidopsis thaliana)	gb:BJ254483
Ta.8453.1.S1_at	3.73847	Clone wlk1.pk0013.f1:fis, full insert mRNA sequence	"gb:CA666696
Ta.9366.1.S1_x_at	3.7327	zinc finger protein OBP4 - like (Arabidopsis thaliana)	gb:BJ239602
Ta.29814.1.S1_at	3.729	peroxidase (Arabidopsis thaliana)	gb:CK213308
Ta.3164.1.S1_x_at	3.72412	phytochrome-associated protein PAP2 (Arabidopsis thaliana)	gb:CD882187
Ta.1156.1.S1_x_at	3.71975	T48223 hypothetical protein T7H20.70 - Arabidopsis thaliana	gb:CA642575
Ta.30798.3.S1_at	3.71801	gamma-VPE	gb:CK193564
Ta.25405.2.S1_a_at	3.70727	DnaJ-like protein (Arabidopsis thaliana)	gb:CA742742
Ta.13364.2.A1_a_at	3.70324	cytochrome P450-like protein (Arabidopsis thaliana)	gb:BJ311437
Ta.23792.1.S1_at	3.68287	HKL3_ARATH Homeobox protein knotted-1 like 3	gb:CD453907
Ta.4419.3.S1_a_at	3.67017	cysteine proteinase (Arabidopsis thaliana)	gb:CA638497
Ta.4419.3.S1_x_at	3.66676	cysteine proteinase (Arabidopsis thaliana)	gb:CA638497
Ta.581.1.S1_at	3.6494	Triticum aestivum putative glycine decarboxylase subunit mRNA, complete cds. /PROD=putative glycine decarboxylase subunit /FL=gb:AY123417.1	"gb:AY123417
Ta.231.1.S1_at	3.64508	Triticum aestivum secretory protein (WAS-2) mRNA, complete cds. /PROD=secretory protein /FL=gb:AF079526.1	"gb:AF079526
Ta.26286.1.S1_x_at	3.64406	bifunctional nuclease bfn1 (Arabidopsis thaliana)	gb:BJ250656
Ta.24808.1.S1_s_at	3.62014	wall-associated kinase, putative (Arabidopsis thaliana)"	"gb:CA671759
Ta.11513.1.S1_a_at	3.6189	bZIP transcription factor ATB2, putative (Arabidopsis thaliana)"	"gb:BQ170258
Ta.3164.1.S1_at	3.61651	phytochrome-associated protein PAP2 (Arabidopsis thaliana)	gb:CD882187
Ta.28494.2.S1_x_at	3.61319	similar to gibberellin-regulated proteins (Arabidopsis thaliana)	gb:CD454848
Ta.25377.1.S1_at	3.60856	glutathione-s-transferase, putative (Arabidopsis thaliana)"	"gb:CD453072
Ta.3507.2.S1_a_at	3.60465	serine carboxypeptidase, putative (Arabidopsis thaliana)"	"gb:BJ265270
Ta.9060.1.S1_at	3.60427	putative beta-expansin (Arabidopsis thaliana)	gb:CD897610
Ta.6017.2.S1_a_at	3.60418	T46232 hypothetical protein T9C5.140 - Arabidopsis thaliana	gb:BJ208849
Ta.2959.1.A1_at	3.59991	T48571 hypothetical protein T31B5.60 - Arabidopsis thaliana	gb:CD899923
Ta.10084.1.S1_at	3.59803	Triticum aestivum high-affinity phosphate transporter PT1 mRNA, partial cds	"gb:AF110180
Ta.4508.3.S1_a_at	3.5932	putative transporter (Arabidopsis thaliana)	gb:BJ267436
Ta.4835.1.A1_at	3.58223	G71408 hypothetical protein - Arabidopsis thaliana	gb:CD926106
Ta.8614.1.S1_at	3.58082	T49041 DNA-binding protein-like - Arabidopsis thaliana	gb:BQ838257
Ta.7766.1.S1_x_at	3.57669	SerArg-related nuclear matrix protein	gb:CK198112
Ta.26411.1.A1_at	3.57607	T45718 receptor-kinase like protein - Arabidopsis thaliana	gb:CD490726
Ta.10577.1.S1_at	3.55883	T49213 hypothetical protein F27K19.190 - Arabidopsis thaliana	gb:BQ166032
Ta.23717.1.S1_at	3.55481	E2, ubiquitin-conjugating enzyme 9	"gb:BU100292
Ta.14733.2.S1_a_at	3.55452	T08414 hypothetical protein F18B3.210 - Arabidopsis thaliana	gb:CA601699
Ta.23080.1.S1_at	3.5486	Clone wpa1c.pk002.f9:fis, full insert mRNA sequence	"gb:BJ320347
Ta.4014.2.S1_at	3.54758	ERD1_ARATH ERD1 protein, chloroplast precursor	"gb:CK162579
Ta.7524.2.A1_a_at	3.54223	DNA-binding protein, putative (Arabidopsis thaliana)	"gb:BF200486
Ta.27016.1.A1_s_at	3.52561	12-oxophytodienoate reductase	gb:CD453420
Ta.2822.2.S1_at	3.52532	T05174 hypothetical protein T6K22.50 - Arabidopsis thaliana	gb:CD901708
Ta.28827.1.S1_at	3.52087	HSMU11 histone H1.1 - Arabidopsis thaliana	gb:BQ800700
Ta.3749.1.S1_at	3.51455	putative beta-expansin (Arabidopsis thaliana)	gb:CK167447
Ta.23317.3.S1_a_at	3.51277	T48615 hypothetical protein F18O22.210 - Arabidopsis thaliana	gb:CA637711
Ta.15771.1.S1_at	3.49342	T45709 hypothetical protein F1P2.40 - Arabidopsis thaliana	gb:CA486817
Ta.4968.3.S1_a_at	3.48579	T51234 scarecrow-like protein 1 (imported) - Arabidopsis thaliana	gb:CA644156
Ta.27661.1.S1_at	3.48448	Heat shock protein 16.9 (hsp16.9-10LC1) mRNA, partial cds	"gb:AJ614980
Ta.27751.1.S1_at	3.48171	WRP1 mRNA, 3 untranslated region	"gb:CA690620
Ta.7730.1.A1_at	3.46826	T04234 calmodulin-binding protein homolog F14M19.80 - Arabidopsis thaliana	gb:CD877595
Ta.1622.2.S1_at	3.46812	putative sugar transporter (Arabidopsis thaliana)	gb:BE446174
Ta.3840.1.S1_at	3.46753	AKIN beta1 (Arabidopsis thaliana)	gb:CD919677
Ta.143.1.S1_at	3.4548	Triticum aestivum TaMADSno. 82 mRNA for APETALA3-like MADS box protein, complete cds. /PROD=APETALA3-like MADS box protein /FL=gb:AB007506.1 gb:AB107993.1	"gb:AB107993
Ta.8165.2.S1_a_at	3.44624	serine threonine protein kinase - like protein (Arabidopsis thaliana)	gb:CA601988
Ta.3749.1.S1_s_at	3.44599	putative beta-expansin (Arabidopsis thaliana)	gb:CK167447
Ta.19298.1.S1_at	3.44439	protein kinase, putative (Arabidopsis thaliana)"	"gb:CA649851
Ta.8859.1.S1_at	3.44156	C71P_ARATH Cytochrome P450 71A25	gb:BQ162524
Ta.27646.1.S1_x_at	3.44152	PSI type III chlorophyll ab-binding protein, putative (Arabidopsis thaliana)	"gb:CK211847
Ta.2558.1.S1_at	3.43791	T51835 3-methyl-2-oxobutanoate dehydrogenase	gb:CA634594
Ta.4103.1.A1_at	3.43667	MATE efflux family protein, putative (Arabidopsis thaliana)"	"gb:BQ169536
Ta.28218.2.A1_at	3.41968	dTDP-glucose 4,6-dehydratase, putative (Arabidopsis thaliana)	"gb:BJ268370
Ta.7930.1.S1_at	3.41945	T05417 hypothetical protein F28A23.50 - Arabidopsis thaliana	gb:CK212302
Ta.24632.1.S1_x_at	3.41638	putative protease inhibitor (Arabidopsis thaliana)	gb:BE405372
Ta.27941.2.S1_at	3.41244	putative rac GTPase activating protein (Arabidopsis thaliana)	gb:CA606493
Ta.2822.3.S1_at	3.41242	T05174 hypothetical protein T6K22.50 - Arabidopsis thaliana	gb:BE515978
Ta.5193.2.S1_a_at	3.40767	coded for by A. thaliana cDNA T04215 (Arabidopsis thaliana)	gb:BQ841676
Ta.192.1.S1_at	3.40741	Triticum aestivum mRNA, clone WCI-5, complete cds. /PROD=unknown /FL=gb:U32431.1	"gb:U32431.1
Ta.11560.3.S1_a_at	3.40244	T04508 hypothetical protein F8F16.230 - Arabidopsis thaliana	gb:CA639569
Ta.27047.1.S1_at	3.40216	Triticum aestivum clone wr1.pk0028.b10:fis, full insert mRNA sequence."	"gb:BT009471
Ta.24625.2.S1_a_at	3.40102	caffeic acid O-methyltransferase, putative (Arabidopsis thaliana)"	"gb:CA607678
Ta.330.2.S1_at	3.40083	putative Rieske iron-sulfur protein (Arabidopsis thaliana)	gb:CA678896
Ta.29951.1.S1_at	3.39297	pyruvate dehydrogenase E1 alpha subunit (Arabidopsis thaliana)	gb:CD903633
Ta.3164.2.S1_s_at	3.39252	phytochrome-associated protein PAP2 (Arabidopsis thaliana)	gb:CK205955
Ta.13341.2.S1_at	3.39129	O-methyltransferase - like protein (Arabidopsis thaliana)	gb:CK199293
Ta.10723.1.A1_at	3.38926	abscisic acid responsive elements-binding factor	gb:BQ166412
Ta.4199.2.S1_at	3.38617	putative alpha-L-arabinofuranosidase (Arabidopsis thaliana)	gb:CA601651
Ta.15002.1.S1_at	3.38433	T06614 hypothetical protein F16J13.140 - Arabidopsis thaliana	gb:CA677752
Ta.11166.1.A1_at	3.38204	T12997 hypothetical protein T21L8.170 - Arabidopsis thaliana	gb:CA685185
Ta.27457.3.S1_x_at	3.37888	putative ubiquitin-conjugating enzyme (Arabidopsis thaliana)	gb:CA729143
Ta.6236.1.S1_a_at	3.37669	pumilio-like protein (Arabidopsis thaliana)	gb:BQ842099
Ta.13341.2.S1_x_at	3.37385	O-methyltransferase - like protein (Arabidopsis thaliana)	gb:CK199293
Ta.14496.1.S1_x_at	3.37163	beta-VPE (Arabidopsis thaliana)	gb:CK203323
Ta.6954.1.S1_a_at	3.36988	choline kinase GmCK2p -like protein (Arabidopsis thaliana)	gb:CK215443
Ta.10718.1.S1_at	3.3684	T48440 hypothetical protein T32M21.40 - Arabidopsis thaliana	gb:BQ166350
Ta.7134.2.S1_a_at	3.36449	electron transport flavoprotein, putative (Arabidopsis thaliana)"	"gb:BJ240810
Ta.13307.2.S1_x_at	3.36054	peroxidase ATP4a (Arabidopsis thaliana)	gb:CA646713
Ta.19591.2.A1_a_at	3.3555	SPR1_YEAST SPORULATION-SPECIFIC GLUCAN 1,3-BETA-GLUCOSIDASE PRECURSOR"	"gb:CA651113
Ta.5377.2.S1_a_at	3.35424	transporter -like protein (Arabidopsis thaliana)	gb:CA607343
Ta.13242.2.S1_x_at	3.35326	T46225 alpha NAC-like protein - Arabidopsis thaliana	gb:CA700697
Ta.14733.2.S1_x_at	3.35265	T08414 hypothetical protein F18B3.210 - Arabidopsis thaliana	gb:CA601699
Ta.13242.3.S1_a_at	3.32993	T46225 alpha NAC-like protein - Arabidopsis thaliana	gb:CA622089
Ta.5410.3.S1_a_at	3.32502	HBPB_ARATH Transcription factor HBP-1b homolog	gb:CA638272
Ta.3507.1.S1_at	3.32268	serine carboxypeptidase, putative (Arabidopsis thaliana)	"gb:BQ172406
Ta.23123.1.S1_x_at	3.3213	ankyrin repeat-containing protein 2 (Arabidopsis thaliana)	gb:CK198493
Ta.28394.2.S1_x_at	3.30872	T45829 hypothetical protein F2K15.100 - Arabidopsis thaliana	gb:CA665186
Ta.5285.2.S1_a_at	3.30659	protein kinase, putative (Arabidopsis thaliana)"	"gb:CA729663
Ta.6752.2.S1_a_at	3.30396	G71418 hypothetical protein - Arabidopsis thaliana	gb:CA725489
Ta.2830.2.S1_a_at	3.30074	oligouridylate binding protein, putative (Arabidopsis thaliana)"	"gb:CA611439
Ta.23309.1.S1_at	3.298	S46440 bifunctional UMP synthase (validated) - Arabidopsis thaliana	gb:CK207589
Ta.4968.1.S1_at	3.28583	T51234 scarecrow-like protein 1 (imported) - Arabidopsis thaliana	gb:CA652509
Ta.11560.3.S1_x_at	3.28533	T04508 hypothetical protein F8F16.230 - Arabidopsis thaliana	gb:CA639569
Ta.28394.1.S1_a_at	3.28055	T45829 hypothetical protein F2K15.100 - Arabidopsis thaliana	gb:CK211214
Ta.5302.1.S1_at	3.27661	syntaxin-like protein (Arabidopsis thaliana)	gb:BJ285699
Ta.9810.1.S1_at	3.2728	Triticum aestivum clone wlm24.pk0017.h1:fis, full insert mRNA sequence.	"gb:BT009327
Ta.10259.1.S1_at	3.2715	Heat shock protein (hsp70A) mRNA, partial cds"	"gb:BJ265952
Ta.5285.1.S1_at	3.26798	protein kinase, putative (Arabidopsis thaliana)"	"gb:CD454355
Ta.7266.1.S1_at	3.26442	Myb-related transcription activator-like (Arabidopsis thaliana)	gb:CK199580
Ta.27812.1.A1_at	3.26328	T45786 receptor-protein kinase-like protein - Arabidopsis thaliana	gb:CD863065
Ta.22756.1.S1_at	3.26041	cytochrome p450 - like protein (Arabidopsis thaliana)	gb:CA602673
Ta.26286.1.S1_a_at	3.25948	bifunctional nuclease bfn1 (Arabidopsis thaliana)	gb:BJ250656
Ta.664.1.S1_at	3.24697	putative aspartic proteinase (Arabidopsis thaliana)	gb:CK153186
Ta.29508.1.S1_at	3.23798	branched-chain alpha keto-acid dehydrogenase E1 alpha subunit-like protein (Arabidopsis thaliana)	gb:CD373618
Ta.28932.1.S1_at	3.22369	Triticum aestivum multidrug resistance associated protein MRP2 mRNA, complete cds. /PROD=multidrug resistance associated protein MRP2 /FL=gb:AF532601.1	"gb:AF532601
Ta.14496.3.S1_a_at	3.22271	beta-VPE (Arabidopsis thaliana)	gb:CA611180
Ta.30807.1.S1_at	3.21659	dehydrogenase (Arabidopsis thaliana)	gb:CA734893
Ta.2278.2.S1_at	3.21646	putative endochitinase (Arabidopsis thaliana)	gb:CK196331
Ta.27646.1.S1_at	3.21495	PSI type III chlorophyll ab-binding protein, putative (Arabidopsis thaliana)	"gb:CK211847
Ta.14887.1.S1_at	3.21258	beta-ureidopropionase (Arabidopsis thaliana)	gb:CK207420
Ta.8548.1.A1_at	3.20954	putative cinnamoyl-CoA reductase (Arabidopsis thaliana)	gb:CK199451
Ta.20064.1.S1_at	3.2095	UBCB_ARATH Ubiquitin-conjugating enzyme E2-17 kDa 11	gb:CA666265
Ta.28300.1.A1_s_at	3.20902	GATA-binding transcription factor-like protein (Arabidopsis thaliana)	gb:CA631079
Ta.10015.3.S1_at	3.20619	alcohol dehydrogenase, putative (Arabidopsis thaliana)"	"gb:CA600988
Ta.7386.1.A1_at	3.20589	T49229 palmitoyl-protein thioesterase-like protein F27H5.130 (imported) - Arabidopsis thaliana	gb:BJ313497
Ta.21482.1.S1_at	3.20559	subtilisin-like serine protease (Arabidopsis thaliana)	gb:CA667787
Ta.865.2.A1_at	3.20054	arginineserine-rich protein, putative (Arabidopsis thaliana)"	"gb:BG907873
Ta.5193.1.S1_at	3.19659	coded for by A. thaliana cDNA T04215 (Arabidopsis thaliana)	gb:CA645042
Ta.9830.1.A1_a_at	3.18939	embryo-specific protein 1	gb:BJ237316
Ta.5509.3.S1_x_at	3.18868	12-oxophytodienoate reductase	gb:CA604882
Ta.7203.3.S1_x_at	3.18311	protein phosphatase 2C - like protein (Arabidopsis thaliana)	gb:BJ301635
Ta.1020.1.S1_a_at	3.17142	S57613 2-hydroxyisoflavone reductase	gb:CK171275
Ta.24959.1.S1_at	3.16597	putative aspartic proteinase (Arabidopsis thaliana)	gb:CD900194
Ta.1364.1.S1_at	3.15816	geranylgeranyl reductase (Arabidopsis thaliana)	gb:BJ219908
Ta.5367.1.S1_s_at	3.15749	NAC domain protein, putative (Arabidopsis thaliana)	"gb:CK193816
Ta.1020.2.A1_x_at	3.15134	S57613 2-hydroxyisoflavone reductase	gb:CK205649
Ta.6769.1.A1_at	3.1368	serine protease-like protein (Arabidopsis thaliana)	gb:BJ310785
Ta.2278.3.S1_x_at	3.13643	putative endochitinase (Arabidopsis thaliana)	gb:CD490414
Ta.2968.1.S1_at	3.13071	ubiquitin, putative (Arabidopsis thaliana)"	"gb:BJ286625
Ta.27485.1.S1_at	3.12375	nodulin - like protein (Arabidopsis thaliana)	gb:BE423969
Ta.30603.1.S1_s_at	3.11886	T50692 proline transport protein 1 (imported) - Arabidopsis thaliana	gb:BJ239996
Ta.6126.3.S1_x_at	3.11508	outer membrane lipoprotein - like (Arabidopsis thaliana)	gb:BJ295238
Ta.15921.1.S1_at	3.11307	T48328 importin alpha-like protein - Arabidopsis thaliana	gb:CA501195
Ta.24632.1.S1_at	3.10471	putative protease inhibitor (Arabidopsis thaliana)	gb:BE405372
Ta.6079.3.S1_at	3.1012	glycyl tRNA synthetase, putative (Arabidopsis thaliana)"	"gb:CA651281
Ta.21043.1.S1_x_at	3.09593	nodulin - like protein (Arabidopsis thaliana)	gb:CD886527
Ta.27766.2.S1_at	3.09574	putative pollen surface protein (Arabidopsis thaliana)	gb:CD896218
Ta.23123.1.S1_s_at	3.07774	ankyrin repeat-containing protein 2 (Arabidopsis thaliana)	gb:CK198493
Ta.8232.1.A1_at	3.07438	putative ABC transporter (Arabidopsis thaliana)	gb:BQ161629
Ta.12543.1.S1_at	3.07433	putative prolylcarboxypeptidase (Arabidopsis thaliana)	gb:CA712581
Ta.4508.3.S1_at	3.07417	putative transporter (Arabidopsis thaliana)	gb:BJ267436
Ta.9063.1.S1_x_at	3.07398	S-adenosylmethionine decarboxylase, putative (Arabidopsis thaliana)	"gb:CK169206
Ta.9747.1.S1_x_at	3.06695	putative protein (Arabidopsis thaliana)	gb:BQ482823
Ta.6954.1.S1_x_at	3.06531	choline kinase GmCK2p -like protein (Arabidopsis thaliana)	gb:CK215443
Ta.14437.1.S1_at	3.0589	XYLA_ARATH Xylose isomerase	gb:BJ306848
Ta.5645.1.S1_x_at	3.05797	T50812 asparagine synthetase ASN3 - Arabidopsis thaliana	gb:CA609920
Ta.7766.2.S1_a_at	3.0541	SerArg-related nuclear matrix protein	gb:BQ170648
Ta.3249.3.A1_at	3.05203	CB21_ARATH Chlorophyll A-B binding protein 165180, chloroplast precursor"	"gb:CK211276
Ta.12293.1.S1_at	3.05064	monosaccharide transporter, putative (Arabidopsis thaliana)"	"gb:BQ172031
Ta.18063.1.S1_at	3.04214	S71250 glutathione peroxidase	gb:CD863771
Ta.26901.1.S1_at	3.0417	receptor-like protein kinase - like (Arabidopsis thaliana)	gb:CD373584
Ta.8949.1.A1_at	3.03961	subtilisin-like serine protease (Arabidopsis thaliana)	gb:CD867545
Ta.29834.2.S1_at	3.0383	abscisic acid responsive elements-binding factor	gb:CA608186
Ta.365.3.S1_a_at	3.03417	receptor-like protein kinase (Arabidopsis thaliana)	gb:CA697321
Ta.3071.3.S1_a_at	3.03293	T45812 dnaJ-like protein - Arabidopsis thaliana	gb:CA681751
Ta.22493.1.S1_x_at	3.01647	J8-like protein (Arabidopsis thaliana)	gb:CA695088
Ta.24738.2.S1_x_at	3.01316	ADH1_ARATH Alcohol dehydrogenase	gb:CA605311
Ta.2278.1.S1_x_at	3.00455	putative endochitinase (Arabidopsis thaliana)	gb:CK199734
Ta.10199.1.A1_at	2.9931	1-aminocyclopropane-1-carboxylate oxidase - like protein (Arabidopsis thaliana)	gb:BJ249497
Ta.8928.1.S1_at	2.99166	NAM-like protein (Arabidopsis thaliana)	gb:CA643290
Ta.5648.2.S1_x_at	2.98819	putative protein kinase (Arabidopsis thaliana)	gb:CA645167
Ta.26916.1.A1_at	2.9873	1710349A basic chitinase (Arabidopsis thaliana)	gb:CD452411
Ta.28377.2.S1_s_at	2.97981	T46218 MTN3-like protein - Arabidopsis thaliana	gb:CA699777
Ta.10073.1.S1_a_at	2.97805	putative coatomer protein (Arabidopsis thaliana)	gb:CA627499
Ta.28160.1.S1_x_at	2.97783	S57861 metallothionein 2a - Arabidopsis thaliana	gb:CD867734
Ta.20909.1.S1_at	2.97732	Y350_ARATH Hypothetical protein At3g05500	gb:CK197667
Ta.8726.1.S1_s_at	2.97584	phosphoinositide specific phospholipase	gb:CK193715
Ta.759.1.S1_at	2.97557	Triticum aestivum cold acclimation protein WCOR413 (Wcor413) mRNA, complete cds. /PROD=cold acclimation protein WCOR413 /FL=gb:U73216.1	"gb:U73216.1
Ta.21518.1.S1_x_at	2.97366	drought-induced protein - like (Arabidopsis thaliana)	gb:BG908939
Ta.28605.1.S1_at	2.96873	Triticum aestivum Wrab18 mRNA for ABA inducible protein, complete cds. /PROD=ABA inducible protein /FL=gb:AB115914.1	"gb:AB115914
Ta.6126.2.S1_a_at	2.9651	outer membrane lipoprotein - like (Arabidopsis thaliana)	gb:BG606815
Ta.6126.1.S1_x_at	2.96219	outer membrane lipoprotein - like (Arabidopsis thaliana)	gb:CK200017
Ta.237.1.S1_at	2.96112	Triticum aestivum glutathione-S-transferase mRNA, complete cds. /PROD=glutathione-S-transferase /FL=gb:AF002211.1	"gb:AF002211
Ta.4106.1.A1_at	2.95818	T04831 probable serinethreonine-specific protein kinase	gb:CK196434
Ta.5377.3.S1_a_at	2.95781	transporter -like protein (Arabidopsis thaliana)	gb:CA638031
Ta.12348.2.S1_at	2.9485	protein phosphatase 2C	gb:CA733409
Ta.26262.1.A1_at	2.94677	anthranilate N-benzoyltransferase (Arabidopsis thaliana)	gb:CD491688
Ta.4257.1.S1_at	2.94377	ABC transporter -like protein (Arabidopsis thaliana)	gb:CK159198
Ta.30798.2.S1_at	2.94317	gamma-VPE	gb:CK162752
Ta.27820.1.S1_at	2.94164	putative basic blue protein	gb:CD864464
Ta.6047.1.S1_at	2.94146	peptidylprolyl isomerase (Arabidopsis thaliana)	gb:CK155170
Ta.237.1.S1_a_at	2.94133	Triticum aestivum glutathione-S-transferase mRNA, complete cds. /PROD=glutathione-S-transferase /FL=gb:AF002211.1	"gb:AF002211
Ta.30798.1.A1_at	2.93144	gamma-VPE	gb:CD454086
Ta.2278.2.S1_x_at	2.92848	putative endochitinase (Arabidopsis thaliana)	gb:CK196331
Ta.6403.1.S1_at	2.91706	protein kinase, putative (Arabidopsis thaliana	"gb:BF199743
Ta.22674.1.A1_x_at	2.91438	ethylene-forming-enzyme-like dioxygenase-like protein (Arabidopsis thaliana)	gb:BJ226947
Ta.1654.1.S1_at	2.91111	DNA binding protein MybSt1, putative (Arabidopsis thaliana)"	"gb:BE515773
Ta.5208.1.S1_at	2.90834	BGAL_ECOLI Beta-galactosidase	gb:CA652325
Ta.4199.1.S1_a_at	2.90511	putative alpha-L-arabinofuranosidase (Arabidopsis thaliana)	gb:CK199568
Ta.24254.1.S1_a_at	2.8967	FD3D_ARATH Temperature-sensitive omega-3 fatty acid desaturase, chloroplast precursor	"gb:CA616263
Ta.5818.3.S1_at	2.89124	putative U2 snRNP auxiliary factor (Arabidopsis thaliana)	gb:BJ296572
Ta.12093.3.S1_x_at	2.8827	contains similarity to Medicago truncatula N7 protein	gb:CA614870
Ta.5335.3.S1_a_at	2.88171	NADPH-dependent codeinone reductase, putative (Arabidopsis thaliana)"	"gb:BJ281185
Ta.10515.1.S1_at	2.86214	T45921 serinethreonine-specific kinase like protein - Arabidopsis thaliana	gb:CA686730
Ta.4508.1.S1_a_at	2.85106	putative transporter (Arabidopsis thaliana)	gb:BJ275570
Ta.5343.1.A1_a_at	2.85085	putative ubiquitin-conjugating enzyme (Arabidopsis thaliana)	gb:BJ274658
Ta.18606.1.S1_at	2.84935	P-glycoprotein, putative (Arabidopsis thaliana)"	"gb:CD452419
Ta.27780.3.S1_x_at	2.84901	Beta amylase mRNA, partial cds	"gb:CD897313
Ta.7203.3.S1_a_at	2.84414	protein phosphatase 2C - like protein (Arabidopsis thaliana)	gb:BJ301635
Ta.1700.1.S1_at	2.83383	putative protease inhibitor (Arabidopsis thaliana)	gb:CA720096
Ta.28299.2.S1_x_at	2.82888	tubulin alpha-6 chain	gb:BE515497
Ta.21613.1.S1_at	2.82864	ornithine aminotransferase (Arabidopsis thaliana)	gb:CA697121
Ta.5576.2.S1_a_at	2.81972	peroxidase ATP19a (Arabidopsis thaliana)	gb:CA627644
Ta.5414.2.S1_a_at	2.81896	histone acetyltransferase (Arabidopsis thaliana)	gb:BJ270088
Ta.2761.1.S1_at	2.81389	Triticum aestivum thiosulfate transferase mRNA, complete cds. /PROD=thiosulfate transferase /FL=gb:AY036608.1	"gb:AY036608
Ta.5600.1.S1_s_at	2.81279	salt-tolerance protein (Arabidopsis thaliana)	gb:CK216436
Ta.6106.1.S1_at	2.80609	putative CCR4-associated factor (Arabidopsis thaliana)	gb:CK196915
Ta.25534.2.S1_at	2.80514	TBA3_ARATH TUBULIN ALPHA-3ALPHA-5 CHAIN	gb:BJ268663
Ta.5818.1.S1_a_at	2.80027	putative U2 snRNP auxiliary factor (Arabidopsis thaliana)	gb:CD915473
Ta.30805.1.S1_at	2.79747	putative metal ion transporter	gb:BJ263988
Ta.5469.2.S1_at	2.79518	A41258 a-agglutinin core protein AGA1 - yeast	gb:CA662958
Ta.5410.1.S1_at	2.78816	HBPB_ARATH Transcription factor HBP-1b homolog	gb:CK197540
Ta.18814.2.S1_at	2.78667	T45930 uracil phosphoribosyltransferase-like protein - Arabidopsis thaliana	gb:CA605064
Ta.4306.1.S1_at	2.78606	C72W_ARATH Cytochrome P450 71B35	gb:CA684557
Ta.11160.1.S1_s_at	2.78571	T05240 pectate lyase	gb:BQ169530
Ta.16985.3.S1_a_at	2.78284	alpha-mannosidase, putative (Arabidopsis thaliana)	"gb:CA654860
Ta.425.1.S1_s_at	2.77981	1-aminocyclopropane-1-carboxylate oxidase (Arabidopsis thaliana)	gb:CK196445
Ta.3239.3.S1_at	2.7771	T45588 arm repeat containing protein homolog - Arabidopsis thaliana	gb:CA679834
Ta.10236.2.S1_at	2.7753	putative VAMP-associated protein (Arabidopsis thaliana)	gb:BJ278388
Ta.217.1.S1_x_at	2.77457	Triticum aestivum heat shock protein 80 mRNA, complete cds. /PROD=heat shock protein 80 /FL=gb:U55859.1	"gb:U55859.1
Ta.5399.2.S1_at	2.77408	O-methyltransferase - like protein (Arabidopsis thaliana)	gb:CK200910
Ta.10236.2.S1_x_at	2.76941	putative VAMP-associated protein (Arabidopsis thaliana)	gb:BJ278388
Ta.18902.1.S1_at	2.76868	probable wound-induced protein (Arabidopsis thaliana)	gb:CA643704
Ta.5410.2.S1_a_at	2.76754	HBPB_ARATH Transcription factor HBP-1b homolog	gb:BU100194
Ta.18063.1.S1_a_at	2.76675	S71250 glutathione peroxidase	gb:CD863771
Ta.4056.1.S1_at	2.76434	F-box protein family, AtFBL21 (Arabidopsis thaliana)"	"gb:CD876028
Ta.5818.3.S1_x_at	2.76367	putative U2 snRNP auxiliary factor (Arabidopsis thaliana)	gb:BJ296572
Ta.5470.3.S1_a_at	2.75201	flavonol synthase - like protein (Arabidopsis thaliana)	gb:CA640397
Ta.6141.1.S1_at	2.7478	putative alpha-L-arabinofuranosidase (Arabidopsis thaliana)	gb:CK193532
Ta.5736.2.S1_at	2.7465	elongation factor, putative (Arabidopsis thaliana)"	"gb:BJ288731
Ta.8093.2.S1_a_at	2.74278	T05893 lysosomal Pro-X carboxypeptidase homolog F6H11.120 - Arabidopsis thaliana	gb:CA615237
Ta.25529.1.S1_at	2.74243	dihydroflavonol 4-reductase, putative (Arabidopsis thaliana)"	"gb:CA624094
Ta.5414.3.S1_s_at	2.74082	histone acetyltransferase (Arabidopsis thaliana)	gb:CA663029
Ta.2107.3.S1_at	2.73965	aldehyde dehydrogenase homolog, putative (Arabidopsis thaliana)"	"gb:CA662251
Ta.23397.2.S1_at	2.72982	putative glycine-rich cell wall protein (Arabidopsis thaliana)	gb:CA718270
Ta.28669.3.S1_x_at	2.72131	protein phosphatase type 2C, putative (Arabidopsis thaliana)"	"gb:CA609221
Ta.1022.1.S1_at	2.71819	senescence-associated protein (Arabidopsis thaliana)	gb:BQ162491
Ta.2278.2.S1_a_at	2.71425	putative endochitinase (Arabidopsis thaliana)	gb:CK196331
Ta.6153.3.S1_x_at	2.71362	SRG1-like protein (Arabidopsis thaliana)	gb:CA606535
Ta.10295.1.S1_x_at	2.71239	T51419 CARBONIC ANHYDRASE 2 - Arabidopsis thaliana	gb:CD454609
Ta.14496.2.A1_at	2.70853	beta-VPE (Arabidopsis thaliana)	gb:BJ294280
Ta.29440.2.S1_a_at	2.7079	choline kinase GmCK2p -like protein (Arabidopsis thaliana)	gb:CA601033
Ta.8515.1.A1_at	2.7073	putative SecA-type chloroplast protein transport factor (Arabidopsis thaliana)	gb:CD883788
Ta.19591.1.A1_at	2.70565	SPR1_YEAST SPORULATION-SPECIFIC GLUCAN 1,3-BETA-GLUCOSIDASE PRECURSOR"	"gb:CD873269
Ta.2804.1.S1_a_at	2.70409	Argonaute	gb:BJ211705
Ta.9162.1.S1_at	2.70297	MRNA for triacylglycerol lipase (lipase gene), cultivar Cadenza"	"gb:CK194213
Ta.29919.1.S1_s_at	2.69688	FKBP-type peptidyl-prolyl cis-trans isomerase, putative (Arabidopsis thaliana)"	"gb:CK214026
Ta.10236.2.S1_a_at	2.69443	putative VAMP-associated protein (Arabidopsis thaliana)	gb:BJ278388
Ta.5216.1.S1_a_at	2.68541	T51717 extensin-like protein (imported) - Arabidopsis thaliana	gb:CA640232
Ta.21225.1.S1_at	2.6813	S46236 histidine transport protein - Arabidopsis thaliana	gb:CA661392
Ta.7134.2.S1_at	2.67919	electron transport flavoprotein, putative (Arabidopsis thaliana)"	"gb:BJ240810
Ta.20909.3.S1_x_at	2.67892	Y350_ARATH Hypothetical protein At3g05500	gb:BG908954
Ta.23759.1.S1_at	2.6779	MRNA for SigA, partial	"gb:CD891576
Ta.22936.1.S1_at	2.67579	putative lipase (Arabidopsis thaliana)	gb:CA656346
Ta.3729.1.A1_at	2.67071	putative beta-expansin (Arabidopsis thaliana)	gb:BJ249762
Ta.11133.1.S1_at	2.66663	putative small heat shock protein (Arabidopsis thaliana)	gb:CK213020
Ta.28890.1.A1_s_at	2.66599	fructose 1,6-bisphosphatase, putative (Arabidopsis thaliana)"	"gb:CA686703
Ta.6750.3.S1_x_at	2.66216	3-hydroxyisobutyryl-coenzyme A hydrolase (Arabidopsis thaliana)	gb:CA649267
Ta.26230.1.S1_at	2.66186	peroxidase (Arabidopsis thaliana)	gb:CD453005
Ta.4586.1.A1_at	2.65829	putative thaumatin (Arabidopsis thaliana)	gb:CK205966
Ta.22674.1.A1_at	2.65729	ethylene-forming-enzyme-like dioxygenase-like protein (Arabidopsis thaliana)	gb:BJ226947
Ta.9498.2.S1_x_at	2.65389	anthranilate N-benzoyltransferase (Arabidopsis thaliana)	gb:CA697934
Ta.11258.1.A1_at	2.65	choline kinase	gb:BQ169721
Ta.6750.3.S1_a_at	2.64914	3-hydroxyisobutyryl-coenzyme A hydrolase (Arabidopsis thaliana)	gb:CA649267
Ta.30219.1.S1_at	2.64794	putative steroid sulfotransferase (Arabidopsis thaliana)	gb:CK197004
Ta.13817.1.S1_at	2.6423	S57861 metallothionein 2a - Arabidopsis thaliana	gb:CD868374
Ta.9731.2.S1_x_at	2.63552	T51734 neoxanthin cleavage enzyme (imported) - Arabidopsis thaliana	gb:CK161387
Ta.7442.3.S1_at	2.63526	putative CONSTANS-like B-box zinc finger protein (Arabidopsis thaliana)	gb:BQ744271
Ta.5216.3.S1_x_at	2.63492	T51717 extensin-like protein (imported) - Arabidopsis thaliana	gb:CA641446
Ta.6322.2.S1_x_at	2.63446	coronatine-insensitive 1	gb:BQ170714
Ta.12337.1.S1_at	2.63084	ornithine aminotransferase (Arabidopsis thaliana)	gb:CA638052
Ta.6153.1.S1_x_at	2.62963	SRG1-like protein (Arabidopsis thaliana)	gb:AJ615719
Ta.13426.1.S1_s_at	2.62788	membrane related protein CP5, putative (Arabidopsis thaliana)"	"gb:CA731529
Ta.14119.2.S1_a_at	2.62642	T49229 palmitoyl-protein thioesterase-like protein F27H5.130 (imported) - Arabidopsis thaliana	gb:CA653400
Ta.6462.2.S1_x_at	2.62576	F-box protein ZTLLKP1ADO1, AtFBX2b (Arabidopsis thaliana)"	"gb:CA650614
Ta.21678.1.S1_at	2.62547	Partial mRNA for putative microtubule-associated protein (p0700D12.21 gene)	gb:CA663231
Ta.4199.3.S1_at	2.62206	putative alpha-L-arabinofuranosidase (Arabidopsis thaliana)	gb:CA742813
Ta.9950.1.S1_at	2.62069	hypothetical protein FLJ14280 (Homo sapiens)	gb:BJ235392
Ta.8037.1.A1_at	2.61945	T22696 hypothetical protein F55B11.3 - Caenorhabditis elegans	gb:BQ161163
Ta.2962.1.S1_a_at	2.6189	allinase, putative (Arabidopsis thaliana)"	"gb:CA627852
Ta.1120.1.S1_at	2.61878	UDP-glucose glucosyltransferase (Arabidopsis thaliana)	gb:CA659877
Ta.3214.1.S1_at	2.61639	thioredoxin h, putative (Arabidopsis thaliana)"	"gb:BJ230182
Ta.3452.3.S1_a_at	2.61426	T45652 RNA binding-like protein - Arabidopsis thaliana	gb:BJ211852
Ta.4678.3.S1_x_at	2.61361	transcription factor, putative (Arabidopsis thaliana)"	"gb:CK215282
Ta.29496.1.S1_x_at	2.61226	peroxidase ATP4a (Arabidopsis thaliana)	gb:CK195383
Ta.5645.3.S1_x_at	2.61208	T50812 asparagine synthetase ASN3 - Arabidopsis thaliana	gb:CA596760
Ta.8903.1.A1_at	2.61193	putative sensory transduction histidine kinase (Arabidopsis thaliana)	gb:BQ165996
Ta.4678.2.S1_at	2.61148	transcription factor, putative (Arabidopsis thaliana)"	"gb:CK163938
Ta.20750.1.S1_at	2.61112	beta-1,3-glucanase-like protein (Arabidopsis thaliana)	"gb:CA611501
Ta.15016.1.S1_at	2.60934	GTZ2_ARATH Probable glutathione S-transferase zeta-class 2	gb:CD453578
Ta.9293.1.S1_at	2.60178	AIG2-like protein (Arabidopsis thaliana)	gb:BQ160771
Ta.2962.2.S1_a_at	2.59943	allinase, putative (Arabidopsis thaliana)"	"gb:BJ208422
Ta.30631.1.S1_at	2.5978	Triticum aestivum S-like RNase (WRN2) mRNA, complete cds. /PROD=S-like RNase /FL=gb:AY517470.1	"gb:AY517470
Ta.18063.3.S1_x_at	2.59445	S71250 glutathione peroxidase	gb:CA678194
Ta.9997.1.S1_x_at	2.59263	B12D-like protein (Arabidopsis thaliana)	gb:BJ236352
Ta.27941.1.S1_at	2.59262	putative rac GTPase activating protein (Arabidopsis thaliana)	gb:CK163169
Ta.967.1.A1_at	2.58743	putative glucosyltransferase (Arabidopsis thaliana)	gb:BG908166
Ta.8913.2.S1_at	2.58708	RD22_ARATH Dehydration-responsive protein RD22 precursor	gb:CA608067
Ta.24899.1.A1_at	2.57754	ABC transporter homolog PnATH - like (Arabidopsis thaliana)	gb:BJ298244
Ta.8324.1.A1_at	2.57708	subtilisin-like protease (Arabidopsis thaliana)	gb:BQ161742
Ta.8308.2.S1_a_at	2.57582	putative casein kinase II beta subunit (Arabidopsis thaliana)	gb:CK209768
Ta.13677.1.S1_x_at	2.57036	leucine-rich repeat transmembrane protein kinase 1, putative (Arabidopsis thaliana)	"gb:BJ308472
Ta.26230.1.S1_x_at	2.56878	peroxidase (Arabidopsis thaliana)	gb:CD453005
Ta.12446.1.A1_at	2.56425	putative methyl chloride transferase (Arabidopsis thaliana)	gb:BQ172352
Ta.20465.2.S1_x_at	2.55743	latex-abundant protein - like (Arabidopsis thaliana	gb:CA713681
Ta.10295.1.S1_at	2.55522	T51419 CARBONIC ANHYDRASE 2 - Arabidopsis thaliana	gb:CD454609
Ta.25838.1.A1_at	2.55508	putative glutathione S-transferase TSI-1 (Arabidopsis thaliana)	gb:CD453571
Ta.13291.1.S1_at	2.55489	putative zinc finger protein (Arabidopsis thaliana)	gb:BJ297381
Ta.3214.1.S1_x_at	2.55159	thioredoxin h, putative (Arabidopsis thaliana)"	"gb:BJ230182
Ta.28942.3.S1_x_at	2.55095	1-aminocyclopropane-1-carboxylate oxidase, putative (Arabidopsis thaliana)	"gb:CA698075
Ta.5645.2.S1_at	2.54812	T50812 asparagine synthetase ASN3 - Arabidopsis thaliana	gb:CA707112
Ta.1727.1.A1_at	2.54806	pinoresinol-lariciresinol reductase, putative (Arabidopsis thaliana)"	"gb:BJ251953
Ta.5818.1.S1_at	2.54724	putative U2 snRNP auxiliary factor (Arabidopsis thaliana)	gb:CD915473
Ta.27964.1.S1_at	2.54644	protein kinase -like protein (Arabidopsis thaliana)	gb:CD920460
Ta.21657.1.S1_at	2.54499	B Chain B, Pkci-Transition State Analog"	"gb:BF483766
Ta.28750.2.A1_x_at	2.54458	PSBR_ARATH Photosystem II 10 kDa polypeptide, chloroplast precursor	"gb:BG905748
Ta.1908.2.S1_a_at	2.54291	GTP cyclohydrolase I (Arabidopsis thaliana)	gb:CA604767
Ta.9498.3.S1_at	2.54183	anthranilate N-benzoyltransferase (Arabidopsis thaliana)	gb:AL820015
Ta.5469.1.S1_x_at	2.54012	A41258 a-agglutinin core protein AGA1 - yeast	gb:BQ168497
Ta.9498.1.S1_x_at	2.53901	anthranilate N-benzoyltransferase (Arabidopsis thaliana)	gb:BJ288336
Ta.28358.2.S1_x_at	2.53734	putative cinnamoyl-CoA reductase (Arabidopsis thaliana)	gb:CA606993
Ta.25244.2.S1_s_at	2.536	putative ubiquitin-conjugating enzyme (Arabidopsis thaliana)	gb:CA619510
Ta.11542.1.S1_at	2.53434	SerArg-related nuclear matrix protein; plenty-of-prolines-101; serinearginine repetitive matrix protein 1 (Mus musculus)	gb:BQ170308
Ta.19597.1.S1_s_at	2.53264	putative abscisic acid responsive elements-binding factor (Arabidopsis thaliana)	gb:CN011008
Ta.25260.1.A1_at	2.52991	drought-induced protein - like (Arabidopsis thaliana)	gb:CD454698
Ta.26982.1.A1_at	2.52735	T45958 oligopeptide transporter-like protein - Arabidopsis thaliana	gb:CD872147
Ta.5509.1.S1_at	2.52674	12-oxophytodienoate reductase	gb:CA669976
Ta.10799.3.S1_a_at	2.5264	ubiquitin-fusion degradation protein-like (Arabidopsis thaliana)	gb:CA687419
Ta.25469.1.S1_at	2.52537	Triticum aestivum cultivar Ning 7840 cytochrome P450 mRNA, complete cds. /PROD=cytochrome P450 /FL=gb:AY437442.1	"gb:AY437442
Ta.13677.1.S1_at	2.52386	leucine-rich repeat transmembrane protein kinase 1, putative (Arabidopsis thaliana)"	"gb:BJ308472
Ta.9743.1.S1_x_at	2.52342	CYSL_ARATH Cysteine synthase, chloroplast precursor	"gb:BJ265785
Ta.365.1.S1_at	2.52195	receptor-like protein kinase (Arabidopsis thaliana)	gb:BJ228486
Ta.25053.1.S1_at	2.51951	Triticum aestivum clone WAS-3a thaumatin-like protein mRNA, complete cds. /PROD=thaumatin-like protein /FL=gb:AF442967.1	"gb:AF442967
Ta.20909.1.S1_a_at	2.51689	Y350_ARATH Hypothetical protein At3g05500	gb:CK197667
Ta.124.1.S1_x_at	2.5133	S52654 cold acclimation protein lti30 - Arabidopsis thaliana	gb:CK196594
Ta.26013.1.A1_a_at	2.51142	ankyrin-like protein (Arabidopsis thaliana)	gb:BJ309811
Ta.221.1.S1_at	2.50588	Triticum aestivum chitinase II precursor (Cht2) mRNA, complete cds. /PROD=chitinase II precursor /FL=gb:AF112963.1	"gb:AF112963
Ta.28411.1.A1_at	2.50315	CALMODULIN-RELATED PROTEIN 2, TOUCH-INDUCED	"gb:BQ162281
Ta.22936.1.S1_s_at	2.49873	putative lipase (Arabidopsis thaliana)	gb:CA656346
Ta.7718.2.S1_a_at	2.49164	putative protein kinase (Arabidopsis thaliana)	gb:CA593071
Ta.6288.2.S1_x_at	2.48922	quinone oxidoreductase - like protein (Arabidopsis thaliana)	gb:BJ301377
Ta.21518.2.S1_x_at	2.48886	drought-induced protein - like (Arabidopsis thaliana)	gb:CK213147
Ta.2593.2.S1_at	2.48848	auxin response factor 1 (Arabidopsis thaliana)	gb:BQ169061
Ta.9297.1.S1_at	2.48837	PCD6_HUMAN Programmed cell death protein 6	gb:BJ321859
Ta.4092.3.S1_a_at	2.48806	T48530 clathrin binding protein-like - Arabidopsis thaliana	gb:CA641264
Ta.9352.3.S1_a_at	2.48465	ATP sulfurylase, putative (Arabidopsis thaliana)"	"gb:CA640175
Ta.22715.2.A1_at	2.47841	secretory carrier membrane protein (Arabidopsis thaliana)	gb:CD873981
Ta.6034.1.S1_at	2.476	membrane related protein CP5, putative (Arabidopsis thaliana)"	"gb:CD454680
Ta.25244.1.S1_at	2.47565	putative ubiquitin-conjugating enzyme (Arabidopsis thaliana)	gb:CK170803
Ta.3134.2.S1_x_at	2.47268	bHLH protein - like (Arabidopsis thaliana)	gb:CA695067
Ta.4678.1.S1_x_at	2.47155	transcription factor, putative (Arabidopsis thaliana)	"gb:CD935984
Ta.252.1.S1_x_at	2.47034	Triticum aestivum high affinity nitrate transporter TaNRT2 mRNA, complete cds. /PROD=high affinity nitrate transporter TaNRT2 /FL=gb:AF288688.1	"gb:AF288688
Ta.3239.2.A1_a_at	2.47029	T45588 arm repeat containing protein homolog - Arabidopsis thaliana	gb:CA641606
Ta.28695.5.A1_at	2.46813	Metallothionein mRNA, partial cds	"gb:CK163991
Ta.3850.1.S1_at	2.46701	receptor-like serinethreonine kinase, putative (Arabidopsis thaliana)	"gb:CD452378
Ta.5419.3.S1_a_at	2.46655	AT-hook DNA-binding protein	gb:CA620702
Ta.5718.2.S1_a_at	2.46623	integral membrane protein, putative (Arabidopsis thaliana)	"gb:CA728921
Ta.28367.1.S1_at	2.46601	3-ketoacyl-CoA thiolase (Arabidopsis thaliana)	gb:BJ265147
Ta.23088.1.S1_s_at	2.46488	T51154 probable transmembrane protein G5p (imported) - Arabidopsis thaliana	gb:BG313551
Ta.2962.3.S1_at	2.4623	allinase, putative (Arabidopsis thaliana)"	"gb:CA627390
Ta.5275.1.A1_at	2.4619	putative protein kinase (Arabidopsis thaliana)	gb:AJ615682
Ta.2593.2.S1_x_at	2.46175	auxin response factor 1 (Arabidopsis thaliana)	gb:BQ169061
Ta.28695.1.A1_at	2.46011	Metallothionein mRNA, partial cds	"gb:CA598547
Ta.5399.1.S1_a_at	2.45975	O-methyltransferase - like protein (Arabidopsis thaliana)	gb:CK198328
Ta.23362.1.S1_x_at	2.45972	SerArg-related nuclear matrix protein	gb:CK164956
Ta.6971.2.S1_a_at	2.45862	putative electron transfer flavoprotein ubiquinone oxidoreductase (Arabidopsis thaliana)	gb:BJ313281
Ta.1471.1.A1_at	2.45671	putative heat shock protein (Arabidopsis thaliana)	gb:BQ236528
Ta.23308.2.S1_a_at	2.44918	MIM protein (Arabidopsis thaliana)	gb:CD916379
Ta.5790.1.S1_a_at	2.44839	T45890 splicing factor-like protein - Arabidopsis thaliana	gb:CD903816
Ta.5585.1.A1_x_at	2.44614	AP2 domain containing protein, putative (Arabidopsis thaliana)	"gb:BQ619590
Ta.2962.3.S1_x_at	2.44608	allinase, putative (Arabidopsis thaliana)	"gb:CA627390
Ta.11668.3.S1_a_at	2.44525	T45890 splicing factor-like protein - Arabidopsis thaliana	gb:BQ805338
Ta.9063.2.A1_x_at	2.44395	S-adenosylmethionine decarboxylase, putative (Arabidopsis thaliana)	"gb:CK151676
Ta.1764.2.S1_a_at	2.44001	T49983 beta-xylosidase-like protein - Arabidopsis thaliana	gb:CA640254
Ta.6184.1.S1_at	2.43923	T46135 endo-polygalacturonase-like protein - Arabidopsis thaliana	gb:BJ242002
Ta.7187.2.S1_at	2.43767	T47971 seven in absentia-like protein - Arabidopsis thaliana	gb:CD873321
Ta.14213.1.S1_at	2.43738	arginineserine-rich protein, putative (Arabidopsis thaliana)"	"gb:BQ838002
Ta.5818.2.S1_a_at	2.43539	putative U2 snRNP auxiliary factor (Arabidopsis thaliana)	gb:CA500630
Ta.16806.1.S1_at	2.43444	S12042 glucose transport protein STP1 - Arabidopsis thaliana	gb:CA613039
Ta.29551.1.A1_at	2.43358	JQ1060 glycine-rich protein 1 - Arabidopsis thaliana	gb:CA719367
Ta.17369.1.S1_at	2.43248	similar to vaccinia virus HindIII K4L ORF (Homo sapiens)	gb:BQ172382
Ta.29440.1.S1_at	2.43098	choline kinase GmCK2p -like protein (Arabidopsis thaliana)	gb:CK205293
Ta.24260.1.A1_at	2.43076	phytochrome A supressor spa1, putative (Arabidopsis thaliana)"	"gb:CA662036
Ta.717.1.S1_at	2.42971	EFTU_ARATH Elongation factor Tu, chloroplast precursor	"gb:BJ308303
Ta.11542.1.S1_x_at	2.42918	SerArg-related nuclear matrix protein; plenty-of-prolines-101; serinearginine repetitive matrix protein 1 (Mus musculus)	gb:BQ170308
Ta.30704.2.S1_x_at	2.42646	polyubiquitin	gb:CA643991
Ta.9399.1.S1_at	2.42508	NADPH-dependent codeinone reductase, putative (Arabidopsis thaliana)"	"gb:CK206237
Ta.1587.1.S1_s_at	2.42344	ubiquitin-specific protease 12	gb:CA652320
Ta.5834.2.S1_a_at	2.42204	nodulin, putative (Arabidopsis thaliana)	"gb:CK206721
Ta.6462.2.S1_a_at	2.42184	F-box protein ZTLLKP1ADO1, AtFBX2b (Arabidopsis thaliana)	"gb:CA650614
Ta.23211.3.S1_a_at	2.42155	putative chromodomain-helicase-DNA-binding protein (Arabidopsis thaliana)	gb:BJ224247
Ta.17576.1.S1_s_at	2.42141	SMMUL metallothionein-like protein - Arabidopsis thaliana	gb:CA621958
Ta.9084.1.S1_at	2.42066	KPK1_ARATH Serinethreonine-protein kinase AtPK1AtPK6	gb:CD911695
Ta.9498.3.S1_x_at	2.41644	anthranilate N-benzoyltransferase (Arabidopsis thaliana)	gb:AL820015
Ta.6061.1.A1_at	2.4156	transformer-SR ribonucleoprotein, putative (Arabidopsis thaliana)	"gb:BJ272216
Ta.29794.1.A1_x_at	2.41336	dermal glycoprotein precursor, extracellular-like (Arabidopsis thaliana)	"gb:CK195719
Ta.4678.1.S1_at	2.41284	transcription factor, putative (Arabidopsis thaliana)"	"gb:CD935984
Ta.9132.3.S1_s_at	2.41209	peptidase-like protein (Arabidopsis thaliana)	gb:CA640252
Ta.9612.1.S1_at	2.41208	mannan endo-1,4-beta-mannosidase (Arabidopsis thaliana)	"gb:CD886109
Ta.693.2.S1_a_at	2.4117	hyuC-like protein (Arabidopsis thaliana)	gb:BG908673
Ta.21869.1.S1_x_at	2.40997	heme oxygenase 1	gb:CK153891
Ta.5401.3.S1_a_at	2.4099	T00552 lysophospholipase homolog F12L6.8 - Arabidopsis thaliana	gb:CA593594
Ta.2946.1.S1_at	2.40959	CRY1_ARATH CRYPTOCHROME 1 APOPROTEIN	gb:BQ161671
Ta.19532.1.S1_s_at	2.4093	putative protein kinase (Arabidopsis thaliana)	gb:CA653104
Ta.7846.1.S1_at	2.40885	putative RING zinc finger protein (Arabidopsis thaliana)	gb:BQ160792
Ta.746.1.S1_a_at	2.40823	Triticum aestivum translation initiation factor mRNA, complete cds. /PROD=translation initiation factor /FL=gb:AF508969.1	"gb:AF508969
Ta.1562.2.S1_a_at	2.40189	NAD	gb:CA726482
Ta.30530.1.S1_s_at	2.39965	putative DNA binding protein (Arabidopsis thaliana)	gb:BJ269772
Ta.8782.2.S1_x_at	2.39857	polygalacturonase, putative (Arabidopsis thaliana)"	"gb:CA622651
Ta.22545.3.S1_x_at	2.39751	peroxidase ATP4a (Arabidopsis thaliana)	gb:CA723231
Ta.21325.1.S1_at	2.39708	ferulate-5-hydroxylase	gb:CA670423
Ta.13841.2.A1_at	2.39305	putative cytochrome P450 (Arabidopsis thaliana)	gb:CA639514
Ta.7031.3.S1_a_at	2.39262	hydroxyacylglutathione hydrolase cytoplasmic	gb:CA644238
Ta.3721.1.S1_x_at	2.39183	AP2 domain containing protein, putative (Arabidopsis thaliana)"	"gb:CD928643
Ta.28879.1.S1_a_at	2.39069	protein phosphatase type 2C, putative (Arabidopsis thaliana)	"gb:BJ306387
Ta.12448.1.A1_at	2.38966	T04835 probable serinethreonine-specific protein kinase	gb:CD875890
Ta.8228.1.S1_at	2.38695	Putative agmatine coumaroyltransferase mRNA, partial cds	"gb:BQ161624
Ta.9731.1.S1_x_at	2.38671	T51734 neoxanthin cleavage enzyme (imported) - Arabidopsis thaliana	gb:CA619563
Ta.746.3.S1_x_at	2.38367	Translation initiation factor mRNA, complete cds"	"gb:BJ318989
Ta.5217.1.A1_a_at	2.3833	putative glycerol kinase (Arabidopsis thaliana)	gb:CA664686
Ta.7253.1.A1_at	2.38295	DNA mismatch repair protein, putative (Arabidopsis thaliana)"	"gb:BJ317735
Ta.1471.2.S1_at	2.38293	putative heat shock protein (Arabidopsis thaliana)	gb:CA638253
Ta.18890.1.S1_at	2.37936	ubiquitin activating enzyme E1-like protein (Arabidopsis thaliana)	gb:CA603729
Ta.5479.2.A1_at	2.37695	C72H_ARATH Cytochrome P450 71B17	gb:BJ283932
Ta.6368.2.S1_at	2.37689	putative MYB family transcription factor (Arabidopsis thaliana)	gb:BJ303096
Ta.3581.3.S1_x_at	2.37652	photosystem I subunit III precursor, putative (Arabidopsis thaliana)"	"gb:CA598998
Ta.22895.1.S1_at	2.37637	auxin-induced protein, putative (Arabidopsis thaliana)"	"gb:BJ319923
Ta.8645.1.A1_at	2.3747	cinnamoyl-CoA reductase - like protein (Arabidopsis thaliana)	gb:BQ162164
Ta.9731.2.S1_a_at	2.37441	T51734 neoxanthin cleavage enzyme (imported) - Arabidopsis thaliana	gb:CK161387
Ta.8661.1.S1_at	2.37276	putative MYB family transcription factor (Arabidopsis thaliana)	gb:CA641399
Ta.9486.3.S1_x_at	2.37271	calmodulin-binding protein (Arabidopsis thaliana)	gb:CA674315
Ta.12252.1.S1_s_at	2.37195	branched chain alpha-keto acid dehydrogenase E2 subunit (Arabidopsis thaliana)	gb:CK201715
Ta.6750.2.S1_a_at	2.37031	3-hydroxyisobutyryl-coenzyme A hydrolase (Arabidopsis thaliana)	gb:BJ250204
Ta.9332.1.S1_x_at	2.36902	T45624 flavonoid 3-hydroxylase-like protein (imported) - Arabidopsis thaliana	gb:BQ789066
Ta.28440.2.S1_a_at	2.3685	carboxyl-terminal proteinase like protein (Arabidopsis thaliana)	gb:CA648597
Ta.11667.1.A1_at	2.36806	T49875 probable amidase - Arabidopsis thaliana	gb:BQ170568
Ta.12069.1.S1_at	2.36764	chloroplast-localized small heat shock protein, putative (Arabidopsis thaliana)	"gb:AJ603360
Ta.28299.1.S1_x_at	2.36637	tubulin alpha-6 chain	gb:CD867621
Ta.21768.1.S1_x_at	2.36596	H02F09.3.p (Caenorhabditis elegans)	gb:CA701727
Ta.6079.1.A1_x_at	2.36535	glycyl tRNA synthetase, putative (Arabidopsis thaliana)"	"gb:CK158764
Ta.11668.2.S1_a_at	2.36453	T45890 splicing factor-like protein - Arabidopsis thaliana	gb:BJ312000
Ta.30603.1.S1_x_at	2.36308	T50692 proline transport protein 1 (imported) - Arabidopsis thaliana	gb:BJ239996
Ta.3452.3.S1_x_at	2.36285	T45652 RNA binding-like protein - Arabidopsis thaliana	gb:BJ211852
Ta.5648.1.S1_at	2.36067	putative protein kinase (Arabidopsis thaliana)	gb:BJ248471
Ta.23195.1.S1_x_at	2.36029	AGO1_ARATH Argonaute protein	gb:CA683257
Ta.11023.1.S1_at	2.35979	putative homeodomain transcription factor (Arabidopsis thaliana)	gb:CA606182
Ta.5235.1.S1_at	2.35911	peroxidase ATP4a (Arabidopsis thaliana)	gb:BG606752
Ta.5414.1.S1_at	2.35848	histone acetyltransferase (Arabidopsis thaliana)	gb:CA608396
Ta.11669.3.S1_a_at	2.3575	A54125 ferrochelatase	gb:CA641602
Ta.8368.1.S1_at	2.35743	MSRA_ARATH Peptide methionine sulfoxide reductase	gb:CK207647
Ta.3112.1.S1_at	2.35636	5-oxoprolinase -like protein (Arabidopsis thaliana)	gb:CD911747
Ta.5367.2.S1_x_at	2.35611	NAC domain protein, putative (Arabidopsis thaliana)	"gb:CA731144
Ta.435.1.S1_at	2.35174	Triticum aestivum betaine-aldehyde dehydrogenase (BADH) mRNA, complete cds. /PROD=betaine-aldehyde dehydrogenase /FL=gb:AY050316.1	"gb:AY050316
Ta.21869.2.S1_x_at	2.35112	heme oxygenase 1	gb:CA621798
Ta.1622.1.S1_at	2.34844	putative sugar transporter (Arabidopsis thaliana)	gb:CA657969
Ta.7567.1.A1_at	2.34696	extensin-like protein (Arabidopsis thaliana)	gb:CA602216
Ta.28879.1.S1_at	2.34581	protein phosphatase type 2C, putative (Arabidopsis thaliana)"	"gb:BJ306387
Ta.9332.2.A1_at	2.34532	T45624 flavonoid 3-hydroxylase-like protein (imported) - Arabidopsis thaliana	gb:CK163877
Ta.5210.2.S1_at	2.34515	S46236 histidine transport protein - Arabidopsis thaliana	gb:BQ168369
Ta.12757.1.A1_at	2.34489	lipoxygenase (Arabidopsis thaliana)	gb:CD935100
Ta.21869.2.S1_a_at	2.34437	heme oxygenase 1	gb:CA621798
Ta.4698.1.S1_at	2.34231	NAM	gb:CK161251
Ta.6079.1.A1_a_at	2.34164	glycyl tRNA synthetase, putative (Arabidopsis thaliana)	"gb:CK158764
Ta.14115.3.S1_a_at	2.33984	putative urease accessory protein (Arabidopsis thaliana)	gb:BJ219961
Ta.5236.2.S1_a_at	2.33929	T05223 probable serinethreonine-specific protein kinase	gb:CA609814
Ta.8545.2.S1_at	2.33902	putative glutathione S-transferase TSI-1 (Arabidopsis thaliana)	gb:CA677202
Ta.3164.2.S1_at	2.33822	phytochrome-associated protein PAP2 (Arabidopsis thaliana)	gb:CK205955
Ta.23142.1.S1_x_at	2.33358	Wheat (T.aestivum) gamma-gliadin class B-III mRNA /FL=gb:U86029.1 gb:U86027.1	gb:BJ296454
Ta.22229.1.S1_x_at	2.33268	putative protein phosphatase 2C (Arabidopsis thaliana)	gb:CA606233
Ta.7755.1.A1_at	2.33218	transcription factor, putative (Arabidopsis thaliana)	"gb:BJ286982
Ta.7730.2.S1_x_at	2.3319	T04234 calmodulin-binding protein homolog F14M19.80 - Arabidopsis thaliana	gb:BJ317505
Ta.12808.2.S1_at	2.33159	putative ABC transporter (Arabidopsis thaliana)	gb:CK196309
Ta.30753.1.A1_at	2.33114	putative glutathione transferase (Arabidopsis thaliana)	gb:CN012839
Ta.1995.3.S1_a_at	2.33093	disulfide bond formation protein, putative (Arabidopsis thaliana)"	"gb:CA609354
Ta.8277.2.A1_x_at	2.32691	MtN21 nodulin protein-like (Arabidopsis thaliana)	gb:CA602127
Ta.12660.3.S1_a_at	2.326	T10692 polynucleotide adenylyltransferase homolog T16I18.60 - Arabidopsis thaliana	gb:CA655158
Ta.669.2.A1_x_at	2.32553	T46159 cytochrome P450-like protein - Arabidopsis thaliana	gb:BQ170524
Ta.13351.1.S1_at	2.32452	Triticum aestivum putative serinethreonine protein kinase (PK4) mRNA, complete cds. /PROD=putative serinethreonine protein kinase /FL=gb:AF519805.1	"gb:AF519805
Ta.17523.2.S1_at	2.32345	MADS-box protein	gb:CA621507
Ta.28629.1.S1_x_at	2.32254	Metallothionein-like protein (wali1) mRNA, complete cds /FL=gb:L11879.1"	"gb:BE405376
Ta.22645.1.S1_a_at	2.32157	alcohol dehydrogenase-like protein (Arabidopsis thaliana)	gb:CA665091
Ta.13247.2.S1_a_at	2.321	natural resistance-associated macrophage protein family protein (Arabidopsis thaliana)	gb:CA646751
Ta.1158.1.S1_a_at	2.31873	fructose-2,6-bisphosphatase, putative (Arabidopsis thaliana)"	"gb:CA671831
Ta.1654.3.A1_x_at	2.31863	DNA binding protein MybSt1, putative (Arabidopsis thaliana)"	"gb:BQ804529
Ta.28316.3.S1_at	2.31792	ubiquitin extension protein	gb:BJ252450
Ta.16241.1.S1_at	2.31734	putative ABC transporter (Arabidopsis thaliana)	gb:CA603127
Ta.23362.3.S1_x_at	2.31717	SerArg-related nuclear matrix protein	gb:BQ788926
Ta.7766.2.S1_x_at	2.31564	SerArg-related nuclear matrix protein	gb:BQ170648
Ta.6350.3.S1_a_at	2.31443	S46284 calcium-dependent protein kinase	gb:BJ235492
Ta.2541.1.S1_x_at	2.31333	Triticum aestivum cold acclimation protein WCOR615 (Wcor615) mRNA, complete cds. /PROD=cold acclimation protein WCOR615 /FL=gb:U73217.1	"gb:U73217.1
Ta.13308.2.S1_x_at	2.31302	putative pectinesterase (Arabidopsis thaliana)	gb:CA646875
Ta.25397.1.S1_at	2.31167	receptor-like kinase, putative (Arabidopsis thaliana)"	"gb:CD452506
Ta.3381.1.S1_at	2.30523	Triticum aestivum clone CYP71C2-21TA cytochrome P450 mRNA, complete cds. /PROD=cytochrome P450 /FL=gb:AB042628.1 gb:AF123602.1	"gb:AF123602
Ta.13308.2.S1_a_at	2.3029	putative pectinesterase (Arabidopsis thaliana)	gb:CA646875
Ta.3071.1.S1_at	2.30225	T45812 dnaJ-like protein - Arabidopsis thaliana	gb:BG906655
Ta.1057.1.A1_x_at	2.30223	T45958 oligopeptide transporter-like protein - Arabidopsis thaliana	gb:BQ171746
Ta.4367.1.S1_at	2.30101	Triticum aestivum thioredoxin mRNA, complete cds. /PROD=thioredoxin /FL=gb:AF438359.1	"gb:AF438359
Ta.28669.2.S1_x_at	2.30078	protein phosphatase type 2C, putative (Arabidopsis thaliana)"	"gb:BJ254182
Ta.22426.1.S1_x_at	2.29994	chalcone isomerase, putative (Arabidopsis thaliana)"	"gb:BG908704
Ta.5650.3.S1_at	2.29762	nodulin-like protein (Arabidopsis thaliana)	gb:CA697655
Ta.5235.1.S1_x_at	2.29756	peroxidase ATP4a (Arabidopsis thaliana)	gb:BG606752
Ta.23379.1.S1_at	2.29683	putative acetone-cyanohydrin lyase (Arabidopsis thaliana)	gb:CK198881
Ta.590.2.S1_x_at	2.29677	jacalin, putative (Arabidopsis thaliana)"	"gb:CA601369
Ta.28252.1.A1_x_at	2.29625	secretory carrier membrane protein, putative (Arabidopsis thaliana)"	"gb:CA664046
Ta.9447.2.S1_a_at	2.29552	pheromone receptor, putative	"gb:CA644405
Ta.14071.3.S1_x_at	2.29322	nodulin-like protein (Arabidopsis thaliana)	gb:CA611894
Ta.6737.3.A1_at	2.29114	putative heat shock protein (Arabidopsis thaliana)	gb:CA666109
Ta.10126.2.S1_a_at	2.29062	zinc finger protein 1	gb:CA641278
Ta.4059.1.S1_a_at	2.28931	putative ankyrin (Arabidopsis thaliana)	gb:BJ263315
Ta.6870.2.S1_a_at	2.28898	protein kinase MEK1 homolog (Arabidopsis thaliana)	gb:BJ310909
Ta.12685.1.S1_at	2.28805	putative protein kinase (Arabidopsis thaliana)	gb:CA722001
Ta.29397.1.S1_at	2.28617	T45969 mRNA capping enzyme-like protein - Arabidopsis thaliana	gb:CD928504
Ta.20639.3.S1_a_at	2.28603	T45707 CHLOROPHYLL A-B BINDING PROTEIN 4 PRECURSOR homolog - Arabidopsis thaliana	gb:CA635230
Ta.2866.2.S1_a_at	2.28545	S21961 proline-rich protein APG - Arabidopsis thaliana	gb:BJ210190
Ta.20649.2.S1_a_at	2.28491	putative trehalose-6-phosphate synthase (Arabidopsis thaliana)	gb:BJ232442
Ta.25040.1.S1_at	2.28308	S51583 hypothetical protein HYP1 - Arabidopsis thaliana	gb:BG606187
Ta.5377.1.S1_at	2.28212	transporter -like protein (Arabidopsis thaliana)	gb:CD452952
Ta.28252.1.A1_at	2.2821	secretory carrier membrane protein, putative (Arabidopsis thaliana)"	"gb:CA664046
Ta.22286.1.S1_at	2.28128	putative tropinone reductase (Arabidopsis thaliana)	gb:CA736164
Ta.25571.1.S1_s_at	2.27892	nicotianamine synathase, putative (Arabidopsis thaliana)"	"gb:CA666515
Ta.13007.1.S1_at	2.27863	thioredoxin-like (Arabidopsis thaliana)	gb:BQ281799
Ta.7147.2.S1_a_at	2.27831	T47589 synaptobrevin-like protein - Arabidopsis thaliana	gb:CK161455
Ta.8902.1.S1_at	2.27708	putative cytochrome P450 (Arabidopsis thaliana)	gb:BQ162604
Ta.21505.1.S1_at	2.27631	peroxidase (Arabidopsis thaliana)	gb:CK213957
Ta.9332.2.A1_x_at	2.27466	T45624 flavonoid 3-hydroxylase-like protein (imported) - Arabidopsis thaliana	gb:CK163877
Ta.23823.1.S1_a_at	2.27447	T48507 probable GTP-binding protein - Arabidopsis thaliana	gb:BJ218749
Ta.9436.1.S1_a_at	2.27391	putative aspartate aminotransferase (Arabidopsis thaliana)	gb:CA653416
Ta.4249.1.A1_at	2.27302	protein kinase, putative (Arabidopsis thaliana)"	"gb:BJ253336
Ta.7814.1.S1_at	2.27116	nodulin-like protein (Arabidopsis thaliana)	gb:BJ250219
Ta.7755.2.S1_a_at	2.271	transcription factor, putative (Arabidopsis thaliana)"	"gb:BJ281535
Ta.19158.1.A1_at	2.27069	subtilisin-like serine protease, putative (Arabidopsis thaliana)"	"gb:CD373689
Ta.25611.1.S1_at	2.27008	NAM CUC2 - like protein (Arabidopsis thaliana)	gb:CD373727
Ta.5431.1.S1_x_at	2.26894	senescence-specific cysteine protease SAG12 (Arabidopsis thaliana)	gb:CK192992
Ta.9497.1.S1_at	2.26702	GRAB1-like protein (Arabidopsis thaliana)	gb:AL829472
Ta.6352.2.S1_at	2.26581	transcriptional regulator, putative (Arabidopsis thaliana)"	"gb:BJ302809
Ta.29798.1.S1_s_at	2.2658	putative elongation factor (Arabidopsis thaliana)	gb:CD900139
Ta.23362.2.S1_at	2.26558	SerArg-related nuclear matrix protein	gb:CA639097
Ta.6099.1.S1_at	2.26436	2-nitropropane dioxygenase-like protein (Arabidopsis thaliana)	gb:CA667895
Ta.3452.1.S1_at	2.2626	T45652 RNA binding-like protein - Arabidopsis thaliana	gb:CK195754
Ta.20696.3.S1_s_at	2.26224	proline-rich protein, putative (Arabidopsis thaliana)	"gb:CA598744
Ta.1994.1.S1_a_at	2.26085	T49035 purple acid phosphatase-like protein - Arabidopsis thaliana	gb:BQ166497
Ta.23805.2.S1_a_at	2.26053	AT-hook DNA-binding protein	gb:CA638042
Ta.13307.1.S1_x_at	2.25882	peroxidase ATP4a (Arabidopsis thaliana)	gb:CK195044
Ta.669.1.A1_a_at	2.25865	T46159 cytochrome P450-like protein - Arabidopsis thaliana	gb:BE499228
Ta.10165.1.S1_at	2.25854	nodulin - like protein (Arabidopsis thaliana)	gb:AJ613166
Ta.29492.1.S1_at	2.25613	nucellin -like protein (Arabidopsis thaliana)	gb:CK211680
Ta.6262.2.S1_a_at	2.25557	adenine nucleotide translocase (Arabidopsis thaliana)	gb:BE424595
Ta.16985.1.S1_at	2.25347	alpha-mannosidase, putative (Arabidopsis thaliana)"	"gb:BQ802353
Ta.6322.1.S1_x_at	2.25012	coronatine-insensitive 1	gb:AJ612749
Ta.14450.1.S1_at	2.24926	E2, ubiquitin-conjugating enzyme, putative (Arabidopsis thaliana)	"gb:CK162868
Ta.2541.1.S1_s_at	2.24748	Triticum aestivum cold acclimation protein WCOR615 (Wcor615) mRNA, complete cds. /PROD=cold acclimation protein WCOR615 /FL=gb:U73217.1	"gb:U73217.1
Ta.2866.3.S1_x_at	2.24728	S21961 proline-rich protein APG - Arabidopsis thaliana	gb:BJ219309
Ta.25564.1.S1_at	2.24722	SOUL-like protein (Arabidopsis thaliana)	gb:BJ297897
Ta.365.2.S1_at	2.24524	receptor-like protein kinase (Arabidopsis thaliana)	gb:BJ245006
Ta.639.1.S1_at	2.24448	T.aestivum mRNA for peptidylprolyl isomerase	gb:CA713572
Ta.1856.1.S1_at	2.24398	putative anthocyanin 5-aromatic acyltransferase (Arabidopsis thaliana)	gb:BE446216
Ta.16744.1.S1_at	2.24384	putative lipase (Arabidopsis thaliana)	gb:CD453088
Ta.6106.2.S1_a_at	2.24357	putative CCR4-associated factor (Arabidopsis thaliana)	gb:CA596166
Ta.6352.3.A1_a_at	2.23995	transcriptional regulator, putative (Arabidopsis thaliana)	"gb:BJ274407
Ta.12093.1.S1_x_at	2.23882	contains similarity to Medicago truncatula N7 protein	gb:BQ171563
Ta.20649.1.S1_a_at	2.23807	putative trehalose-6-phosphate synthase (Arabidopsis thaliana)	gb:BU100263
Ta.590.1.S1_x_at	2.23801	jacalin, putative (Arabidopsis thaliana)"	"gb:CK214095
Ta.28374.1.S1_at	2.23771	polyubiquitin	gb:BJ290913
Ta.14012.2.S1_a_at	2.2376	RING finger-like protein; This gene structure is inaccurate, likely due to discrepancies within overlapping bac sequences. This will be resolved asap. In the meantime, an either full or partial translation is provided. (Arabidopsis thaliana)	"gb:BJ239223
Ta.5046.1.S1_at	2.23738	Triticum aestivum expansin EXPA9 mRNA, complete cds. /PROD=expansin EXPA9 /FL=gb:AY543535.1"	"gb:AY543535
Ta.5469.1.S1_at	2.23716	A41258 a-agglutinin core protein AGA1 - yeast	gb:BQ168497
Ta.28669.1.S1_a_at	2.23657	protein phosphatase type 2C, putative (Arabidopsis thaliana)"	"gb:CA655589
Ta.14160.1.S1_at	2.23642	anthranilate N-benzoyltransferase (Arabidopsis thaliana)	gb:BJ212195
Ta.5216.1.S1_x_at	2.23548	T51717 extensin-like protein (imported) - Arabidopsis thaliana	gb:CA640232
Ta.2107.1.S1_s_at	2.23418	aldehyde dehydrogenase homolog, putative (Arabidopsis thaliana)"	"gb:CK192917
Ta.3306.1.A1_at	2.2338	probable wound-induced protein (Arabidopsis thaliana)	gb:CA643280
Ta.622.1.S1_at	2.23318	T48500 Mei2-like protein - Arabidopsis thaliana	gb:BQ160760
Ta.28589.1.A1_s_at	2.23161	N-glyceraldehyde-2-phosphotransferase-like (Arabidopsis thaliana)	gb:CA722295
Ta.28273.1.S1_x_at	2.23146	RC23_ARATH Hypothetical protein At4g30650	gb:BQ483998
Ta.10542.1.S1_a_at	2.23107	putative 3-hydroxybutyryl-CoA dehydrogenase (Arabidopsis thaliana)	gb:CD888399
Ta.28879.2.S1_x_at	2.22848	protein phosphatase type 2C, putative (Arabidopsis thaliana)"	"gb:CA744010
Ta.6555.3.S1_a_at	2.22827	cdc2-like protein kinase-like protein (Arabidopsis thaliana)	gb:BJ301896
Ta.12823.1.S1_s_at	2.2273	Ammonium transporter Amt1;1 mRNA, partial cds"	"gb:CA638403
Ta.8615.1.S1_at	2.22661	T00716 L-allo-threonine aldolase homolog F22O13.11 - Arabidopsis thaliana	gb:CD491658
Ta.22868.2.S1_a_at	2.22413	PP14_ARATH Serinethreonine protein phosphatase PP1 isozyme 4	gb:CA609685
Ta.19597.1.S1_x_at	2.2234	putative abscisic acid responsive elements-binding factor (Arabidopsis thaliana)	gb:CN011008
Ta.22913.1.S1_at	2.22174	Cdk-activating kinase CAK1At (Arabidopsis thaliana)	gb:CA715053
Ta.10264.1.S1_at	2.22108	T49047 quinone reductase-like protein - Arabidopsis thaliana	gb:CD933772
Ta.10240.1.S1_x_at	2.22043	T48865 GTP-binding protein ARAC5 (imported) - Arabidopsis thaliana	gb:CD454934
Ta.2783.1.S1_at	2.21979	Triticum aestivum mRNA for chitinase 2, complete cds. /PROD=chitinase 2 /FL=gb:AB029935.1	"gb:AB029935
Ta.30753.2.S1_at	2.21963	putative glutathione transferase (Arabidopsis thaliana)	gb:CA697911
Ta.10034.1.S1_at	2.21885	predicted by genscan and genefinder (Arabidopsis thaliana)	gb:CK170235
Ta.1938.1.S1_at	2.21719	T51592 galactokinase	gb:CK152440
Ta.23079.1.S1_x_at	2.21704	S20866 L-ascorbate peroxidase	gb:BJ317746
Ta.5479.1.A1_x_at	2.2159	C72H_ARATH Cytochrome P450 71B17	gb:CA610313
Ta.24254.3.S1_x_at	2.21219	FD3D_ARATH Temperature-sensitive omega-3 fatty acid desaturase, chloroplast precursor	"gb:CA681727
Ta.8324.1.A1_x_at	2.21194	subtilisin-like protease (Arabidopsis thaliana)	gb:BQ161742
Ta.3043.3.A1_at	2.21165	RNAssDNA-binding protein - like (Arabidopsis thaliana)	gb:BJ221134
Ta.4450.1.S1_at	2.21066	T45582 centrin - Arabidopsis thaliana	gb:BJ266652
Ta.1158.1.S1_at	2.21048	fructose-2,6-bisphosphatase, putative (Arabidopsis thaliana)"	"gb:CA671831
Ta.4328.1.S1_at	2.20995	T43481 probable mucin DKFZp434C196.1 - human	gb:BJ277748
Ta.6444.2.S1_at	2.20882	E2, ubiquitin-conjugating enzyme, putative (Arabidopsis thaliana)"	"gb:CA681957
Ta.28879.3.S1_at	2.20835	protein phosphatase type 2C, putative (Arabidopsis thaliana)"	"gb:CA661256
Ta.13624.2.S1_at	2.20417	AKIN beta1 (Arabidopsis thaliana)	gb:CA647589
Ta.24738.1.S1_x_at	2.20361	ADH1_ARATH Alcohol dehydrogenase	gb:CA601909
Ta.25217.2.S1_s_at	2.2029	similar to extragenic suppressor of bimD6 mutation {Emericella nidulans} (Arabidopsis thaliana)	gb:CA661802
Ta.26917.1.S1_at	2.20053	Partial mRNA for putative MADS box-like protein	gb:CD452828
Ta.28233.2.S1_a_at	2.19981	flavonol synthase, putative (Arabidopsis thaliana)	"gb:CA695499
Ta.6561.2.S1_at	2.1977	T48114 homocysteine S-methyltransferase AtHMT-2 - Arabidopsis thaliana	gb:CD901431
Ta.28498.1.S1_at	2.19738	RNS2_ARATH Ribonuclease 2 precursor	gb:CK154432
Ta.9743.1.S1_a_at	2.19679	CYSL_ARATH Cysteine synthase, chloroplast precursor"	"gb:BJ265785
Ta.4108.2.A1_at	2.19251	putative MYB family transcription factor (Arabidopsis thaliana)	gb:BJ264503
Ta.1951.2.A1_at	2.19145	NADP-dependent malate dehydrogenase (Arabidopsis thaliana)	gb:CA681231
Ta.12685.1.S1_x_at	2.18791	putative protein kinase (Arabidopsis thaliana)	gb:CA722001
Ta.6606.2.S1_x_at	2.18776	T43481 probable mucin DKFZp434C196.1 - human	gb:CK216630
Ta.12808.1.S1_at	2.18631	putative ABC transporter (Arabidopsis thaliana)	gb:BM138614
Ta.10575.1.A1_at	2.18526	triacylglycerol lipase-like protein (Arabidopsis thaliana)	gb:BQ166028
Ta.6153.2.S1_at	2.18492	SRG1-like protein (Arabidopsis thaliana)	gb:CK162388
Ta.1079.2.S1_a_at	2.1838	G10 - like protein (Arabidopsis thaliana)	gb:BJ316978
Ta.5645.2.S1_a_at	2.18364	T50812 asparagine synthetase ASN3 - Arabidopsis thaliana	gb:CA707112
Ta.14450.1.S1_x_at	2.18363	E2, ubiquitin-conjugating enzyme, putative (Arabidopsis thaliana)"	"gb:CK162868
Ta.14313.1.S1_x_at	2.18335	T51799 CLB1-like protein - Arabidopsis thaliana	gb:CK163888
Ta.22562.1.S1_at	2.18183	putative beta-1,3-glucanase (Arabidopsis thaliana)	"gb:CK196199
Ta.237.2.S1_x_at	2.18182	Glutathione-S-transferase mRNA, complete cds	"gb:AJ611893
Ta.8913.1.S1_s_at	2.18117	RD22_ARATH Dehydration-responsive protein RD22 precursor	gb:CD373694
Ta.5509.2.S1_at	2.18102	12-oxophytodienoate reductas	gb:CA611291
Ta.7718.2.S1_x_at	2.17971	putative protein kinase (Arabidopsis thaliana)	gb:CA593071
Ta.14593.1.S1_at	2.17858	soluble inorganic pyrophosphatase, putative (Arabidopsis thaliana)"	"gb:BJ272982
Ta.30660.3.S1_at	2.17529	glycyl tRNA synthetase, putative (Arabidopsis thaliana)"	"gb:CK171003
Ta.21956.1.S1_at	2.17447	zinc-binding dehydrogenase, putative (Arabidopsis thaliana)"	"gb:CA711719
Ta.14313.2.S1_a_at	2.17408	T51799 CLB1-like protein - Arabidopsis thaliana	gb:CA602061
Ta.20015.1.A1_x_at	2.17395	AMP-binding protein (Arabidopsis thaliana)	gb:CA664699
Ta.20909.2.S1_x_at	2.17363	Y350_ARATH Hypothetical protein At3g05500	gb:CA736348
Ta.10139.1.S1_s_at	2.17086	Ethylene receptor-like protein mRNA, partial cds"	"gb:BJ309587
Ta.21307.1.S1_x_at	2.17033	peroxidase ATP4a (Arabidopsis thaliana)	gb:CK199589
Ta.28358.1.S1_at	2.16967	putative cinnamoyl-CoA reductase (Arabidopsis thaliana)	gb:CA632030
Ta.24219.2.S1_x_at	2.16918	putative membrane trafficking factor (Arabidopsis thaliana)	gb:CA605340
Ta.11112.3.S1_at	2.16903	T49270 receptor protein kinase-like - Arabidopsis thaliana	gb:CA616981
Ta.5855.10.S1_x_at	2.16762	Triticum aestivum clone L20 nonfunctional FCA (Fca) mRNA, partial sequence	"gb:AY230405
Ta.20980.2.S1_at	2.16639	serinethreonine kinase - like protein (Arabidopsis thaliana)	gb:CA739131
Ta.27761.2.S1_x_at	2.16607	photosystem I subunit X precursor (Arabidopsis thaliana)	gb:CK211226
Ta.9868.1.A1_at	2.16564	poly	gb:BJ239387
Ta.2773.1.S1_at	2.1656	Triticum aestivum isoamylase wDBE-D1 mRNA, complete cds. /PROD=isoamylase wDBE-D1 /FL=gb:AF548380.1 gb:AF438328.1	"gb:AF548380
Ta.13307.3.S1_at	2.16461	peroxidase ATP4a (Arabidopsis thaliana)	gb:CA609112
Ta.28695.2.S1_s_at	2.16434	Metallothionein mRNA, partial cds	"gb:CK210608
Ta.5405.1.S1_x_at	2.16382	myb-related transcription factor, putative (Arabidopsis thaliana)"	"gb:BJ282389
Ta.28695.6.S1_at	2.16337	Metallothionein mRNA, partial cds	"gb:BJ233199
Ta.1534.1.S1_x_at	2.16166	putative cinnamyl-alcohol dehydrogenase (Arabidopsis thaliana)	gb:CD452474
Ta.9544.1.S1_at	2.15903	T50647 serinearginine-rich protein (imported) - Arabidopsis thaliana	gb:CK212618
Ta.29331.2.S1_x_at	2.15841	T51273 promoter-binding factor-like protein - Arabidopsis thaliana	gb:CA611511
Ta.14433.1.S1_at	2.15804	S71209 ubiquitin--protein ligase	gb:BJ218583
Ta.11836.1.A1_x_at	2.15781	putative phi-1-like phosphate-induced protein (Arabidopsis thaliana)	gb:BQ170902
Ta.1830.2.S1_x_at	2.15759	putative glutathione S-transferase TSI-1 (Arabidopsis thaliana)	gb:CA683961
Ta.9473.2.S1_at	2.15721	putative cinnamyl-alcohol dehydrogenase (Arabidopsis thaliana)	gb:CA640772
Ta.1875.1.S1_at	2.15708	cytochrome P450-like protein (Arabidopsis thaliana)	gb:BE446394
Ta.10126.3.S1_a_at	2.1559	zinc finger protein 1	gb:CA636210
Ta.1811.1.S1_at	2.15511	T01732 UTP-glucose glucosyltransferase homolog A_IG002N01.15 - Arabidopsis thaliana	gb:BE445412
Ta.11206.2.S1_at	2.15461	putative zinc protease (Arabidopsis thaliana)	gb:CA642108
Ta.7605.2.A1_a_at	2.15392	3-hydroxyisobutyrate dehydrogenase -like protein (Arabidopsis thaliana)	gb:BJ236799
Ta.9177.1.S1_at	2.15374	S52659 phosphoprotein phosphatase	gb:BJ283308
Ta.24219.3.S1_x_at	2.15362	putative membrane trafficking factor (Arabidopsis thaliana)	gb:CA610901
Ta.6606.1.A1_a_at	2.15308	T43481 probable mucin DKFZp434C196.1 - human	gb:BJ308650
Ta.9243.1.S1_at	2.15265	ankyrin-like protein (Arabidopsis thaliana)	gb:BJ267252
Ta.3850.2.S1_at	2.15155	receptor-like serinethreonine kinase, putative (Arabidopsis thaliana)"	"gb:CD939384
Ta.1654.1.S1_x_at	2.1514	DNA binding protein MybSt1, putative (Arabidopsis thaliana)"	"gb:BE515773
Ta.18883.2.S1_a_at	2.14827	putative glutathione transferase (Arabidopsis thaliana)	gb:CA604095
Ta.2970.1.S1_at	2.146	translation initiation factor eIF4E (Arabidopsis thaliana)	gb:CA609856
Ta.8196.3.S1_x_at	2.14582	B24264 proline-rich protein MP3 - mouse	gb:CA681599
Ta.24254.2.S1_at	2.14448	FD3D_ARATH Temperature-sensitive omega-3 fatty acid desaturase, chloroplast precursor"	"gb:BQ800827
Ta.8564.1.S1_x_at	2.14418	cytochrome p450, putative (Arabidopsis thaliana)	"gb:CK198913
Ta.2656.1.S1_at	2.14347	Triticum aestivum LON1 protease mRNA, complete cds. /PROD=LON1 protease /FL=gb:AY494984.1	"gb:AY494984
Ta.28685.1.S1_at	2.1423	T49960 FtsH-like protein F8M21.140 (similarity) - Arabidopsis thaliana	gb:CD904794
Ta.5645.2.S1_x_at	2.14226	T50812 asparagine synthetase ASN3 - Arabidopsis thaliana	gb:CA707112
Ta.24299.1.S1_at	2.14142	S55242 polyubiquitin 2 - Arabidopsis thaliana	gb:BJ263129
Ta.13624.2.S1_x_at	2.14141	AKIN beta1 (Arabidopsis thaliana)	gb:CA647589
Ta.7542.1.S1_at	2.14113	T02543 aldehyde dehydrogenase homolog F13M22.27 - Arabidopsis thaliana	gb:BJ242576
Ta.25534.1.A1_at	2.14093	TBA3_ARATH TUBULIN ALPHA-3ALPHA-5 CHAIN	gb:BJ276412
Ta.30563.1.S1_s_at	2.1408	extensin-like protein (Arabidopsis thaliana)	gb:CK193839
Ta.7558.3.S1_a_at	2.1401	AXR1_ARATH Auxin-resistance protein AXR1	gb:BQ609768
Ta.4456.1.S1_at	2.13893	Triticum aestivum partial mRNA for putative MAP kinase (wjumk1 gene).	gb:AJ606017.
Ta.1166.2.S1_a_at	2.13889	fructose 1,6-bisphosphatase, putative (Arabidopsis thaliana)"	"gb:CD894372
Ta.9220.1.S1_a_at	2.13723	phenylalanine ammonia lyase	gb:CK210556
Ta.3704.1.S1_at	2.13628	beta-ketoacyl-CoA synthase (Arabidopsis thaliana)	gb:BJ246716
Ta.7069.1.S1_at	2.13543	putative thioredoxin (Arabidopsis thaliana)	gb:CA671403
Ta.12252.2.A1_at	2.13427	branched chain alpha-keto acid dehydrogenase E2 subunit (Arabidopsis thaliana)	gb:CA743514
Ta.21109.1.A1_at	2.13421	T51622 probable aldehyde oxidase	gb:CD879835
Ta.2927.1.S1_s_at	2.13293	S71371 gibberellin-regulated protein GASA5 precursor - Arabidopsis thaliana	gb:BJ207394
Ta.3118.1.S1_at	2.13277	putative glutathione S-transferase TSI-1 (Arabidopsis thaliana)	gb:BE515437
Ta.12277.1.A1_at	2.13276	putative b-keto acyl reductase (Arabidopsis thaliana)	gb:BQ170905
Ta.2772.1.S1_at	2.13158	Triticum aestivum beclin1-like protein mRNA, complete cds. /PROD=beclin1-like protein /FL=gb:AY036610.1	"gb:AY036610
Ta.14226.1.S1_at	2.13136	wall-associated kinase, putative (Arabidopsis thaliana)"	"gb:BQ838170
Ta.8640.1.S1_a_at	2.12859	flavanone 3-hydroxylase-like protein (Arabidopsis thaliana)	gb:BQ807183
Ta.18466.1.S1_at	2.12797	T50691 amino acid permease 6 (imported) - Arabidopsis thaliana	gb:CA605892
Ta.3369.1.S1_at	2.12796	anthranilate N-benzoyltransferase (Arabidopsis thaliana)	gb:BQ744501
Ta.6217.1.S1_at	2.12771	CuZn superoxide dismutase-like protein (Arabidopsis thaliana)	gb:CK215092
Ta.23079.1.S1_a_at	2.12656	S20866 L-ascorbate peroxidase	gb:BJ317746
Ta.26922.1.S1_at	2.12527	auxin-induced protein, putative (Arabidopsis thaliana)"	"gb:BJ230821
Ta.20985.1.A1_at	2.12448	putative peroxidase (Arabidopsis thaliana)	gb:BJ284058
Ta.28944.2.S1_a_at	2.12375	putative ferritin (Arabidopsis thaliana)	gb:CK161298
Ta.9435.2.S1_a_at	2.12093	CTP-synthetase, putative (Arabidopsis thaliana)"	"gb:BJ268479
Ta.4365.1.S1_at	2.12079	Sugar transporter protein mRNA, partial cds	"gb:AJ612079
Ta.28358.3.S1_x_at	2.12058	putative cinnamoyl-CoA reductase (Arabidopsis thaliana)	gb:CA724188
Ta.5632.2.S1_x_at	2.11848	HKL3_ARATH Homeobox protein knotted-1 like 3	gb:CN012043
Ta.3802.1.S1_at	2.11454	transport inhibitor response 1	gb:BJ247888
Ta.7147.3.S1_x_at	2.11345	T47589 synaptobrevin-like protein - Arabidopsis thaliana	gb:BJ315882
Ta.3321.1.A1_at	2.1118	COQ6_DROME Putative ubiquinone biosynthesis monooxgenase COQ6	gb:BJ217547
Ta.7878.1.S1_at	2.11066	putative mudrA protein (Arabidopsis thaliana)	gb:BQ160842
Ta.22762.3.S1_a_at	2.11003	T48103 mRNA binding protein CSP41 homolog T20O10.240 (similarity) - Arabidopsis thaliana	gb:CA614703
Ta.14115.2.S1_at	2.10933	putative urease accessory protein (Arabidopsis thaliana)	gb:CA501491
Ta.261.1.S1_at	2.10872	Triticum aestivum heat shock protein 101 (HSP101c) mRNA, complete cds. /PROD=heat shock protein 101 /FL=gb:AF174433.1	"gb:AF174433
Ta.12251.1.S1_x_at	2.10789	putative ubiquitin-conjugating enzyme (Arabidopsis thaliana)	gb:CA614516
Ta.5470.1.S1_a_at	2.10769	flavonol synthase - like protein (Arabidopsis thaliana)	gb:CK167402
Ta.18574.1.A1_x_at	2.10696	H02F09.3.p (Caenorhabditis elegans)	gb:CK196896
Ta.8489.1.S1_at	2.10653	T04442 ABC-type transport protein T18B16.180 - Arabidopsis thaliana	gb:BQ161971
Ta.1057.1.A1_at	2.10639	T45958 oligopeptide transporter-like protein - Arabidopsis thaliana	gb:BQ171746
Ta.4969.3.S1_x_at	2.10528	nodulin - like protein (Arabidopsis thaliana)	gb:CA614856
Ta.961.2.S1_a_at	2.10479	putative WRKY-type DNA binding protein (Arabidopsis thaliana)	gb:CA642180
Ta.7558.2.S1_at	2.10384	AXR1_ARATH Auxin-resistance protein AXR1	gb:CD938058
Ta.28220.1.S1_at	2.10198	heat shock protein 70 (Arabidopsis thaliana)	gb:BJ274890
Ta.23195.1.S1_at	2.10053	AGO1_ARATH Argonaute protein	gb:CA683257
Ta.3874.1.S1_x_at	2.10041	putative cinnamyl-alcohol dehydrogenase (Arabidopsis thaliana)	gb:BJ248579
Ta.5507.1.S1_at	2.10005	probable wound-induced protein (Arabidopsis thaliana)	gb:BJ209311
Ta.9436.1.S1_x_at	2.09971	putative aspartate aminotransferase (Arabidopsis thaliana)	gb:CA653416
Ta.24562.1.A1_at	2.09959	receptor protein kinase-like protein (Arabidopsis thaliana)	gb:BJ282875
Ta.14247.2.S1_x_at	2.09837	DHX1_ARATH Dehydrin Xero 1	gb:CA722714
Ta.3321.1.A1_a_at	2.09829	COQ6_DROME Putative ubiquinone biosynthesis monooxgenase COQ6	gb:BJ217547
Ta.9027.1.S1_at	2.09826	A54895 mucin 2, intestinaltracheal - rat"	"gb:BQ162789
Ta.9416.1.S1_at	2.09787	T46164 nodulin glutamate-ammonia ligase-like protein - Arabidopsis thaliana	gb:BJ272928
Ta.4302.1.S1_at	2.09704	putative pyruvate dehydrogenase E1 beta subunit (Arabidopsis thaliana)	gb:CA658460
Ta.3001.1.S1_at	2.09685	RNA-binding protein-like (Arabidopsis thaliana)	gb:CK211723
Ta.5469.3.A1_at	2.09629	A41258 a-agglutinin core protein AGA1 - yeast	gb:BJ266134
Ta.10652.1.A1_at	2.09556	receptor protein kinase-like protein (Arabidopsis thaliana)	gb:BQ166195
Ta.7005.3.S1_a_at	2.09504	apospory-associated protein C (Arabidopsis thaliana)	gb:BJ214147
Ta.7717.2.A1_at	2.09472	chlorophyll synthetase (Arabidopsis thaliana)	gb:CA735296
Ta.7203.1.S1_a_at	2.09461	protein phosphatase 2C - like protein (Arabidopsis thaliana)	gb:BJ264095
Ta.7271.1.A1_at	2.09215	putative endonuclease (Arabidopsis thaliana)	gb:BJ220445
Ta.1383.1.S1_s_at	2.09184	acetoacyl-CoA-thiolase (Arabidopsis thaliana)	gb:BE426676
Ta.5632.2.S1_a_at	2.08862	HKL3_ARATH Homeobox protein knotted-1 like 3	gb:CN012043
Ta.27457.6.S1_x_at	2.08838	putative ubiquitin-conjugating enzyme (Arabidopsis thaliana)	gb:BJ286831
Ta.8770.2.S1_at	2.08805	calmodulin-binding protein, putative (Arabidopsis thaliana)"	"gb:CK207415
Ta.14289.2.S1_a_at	2.08734	RD21_ARATH Cysteine proteinase RD21A precursor	gb:CA630642
Ta.29653.1.A1_s_at	2.08704	putative DnaJ protein (Arabidopsis thaliana)	gb:BJ260027
Ta.96.1.S1_at	2.08649	Wheat ubiquitin carrier protein (E2) mRNA, complete cds. /FL=gb:M28059.1"	"gb:M28059.1
Ta.8726.2.A1_at	2.0855	phosphoinositide specific phospholipase	gb:BJ238063
Ta.4406.1.S1_at	2.08473	similar to gibberellin-regulated proteins (Arabidopsis thaliana)	gb:BQ172070
Ta.29621.1.S1_at	2.08384	craniofacial development protein 1; phosphoprotein	gb:CK211403
Ta.451.1.S1_at	2.08326	serine threonine kinase, putative (Arabidopsis thaliana)"	"gb:BG907535
Ta.10389.2.S1_at	2.08292	T02543 aldehyde dehydrogenase homolog F13M22.27 - Arabidopsis thaliana	gb:CD920002
Ta.24748.1.S1_at	2.08114	Triticum aestivum Na+H+ antiporter (NHX2) mRNA, complete cds. /PROD=Na+H+ antiporter /FL=gb:AY040246.2"	"gb:AY040246
Ta.10240.1.S1_at	2.08069	T48865 GTP-binding protein ARAC5 (imported) - Arabidopsis thaliana	gb:CD454934
Ta.14554.2.S1_x_at	2.07746	MDHG_ARATH Malate dehydrogenase, glyoxysomal precursor"	"gb:BJ273328
Ta.23201.1.S1_at	2.07657	ferredoxin, putative (Arabidopsis thaliana)"	"gb:CK212985
Ta.13202.1.S1_at	2.07625	putative mitochondrial carrier protein (Arabidopsis thaliana)	gb:BQ169825
Ta.17648.1.S1_s_at	2.07592	putative calcium-dependent protein kinase (Arabidopsis thaliana)	gb:CA623067
Ta.23366.1.S1_at	2.07536	peroxidase ATP4a (Arabidopsis thaliana)	gb:BJ270611
Ta.2005.1.S1_at	2.07522	5-oxoprolinase -like protein (Arabidopsis thaliana)	gb:BQ605855
Ta.23682.1.S1_at	2.07516	receptor protein kinase, putative (Arabidopsis thaliana)"	"gb:BJ214798
Ta.25483.1.S1_at	2.07451	MtN3-like protein (Arabidopsis thaliana)	gb:CD452469
Ta.20696.1.S1_at	2.07435	proline-rich protein, putative (Arabidopsis thaliana)"	"gb:BQ804501
Ta.28756.3.S1_x_at	2.07195	1-aminocyclopropane-1-carboxylate oxidase, putative (Arabidopsis thaliana)"	"gb:CA742656
Ta.12251.3.S1_x_at	2.07074	putative ubiquitin-conjugating enzyme (Arabidopsis thaliana)	gb:BU100837
Ta.11773.2.S1_a_at	2.06898	sphingosine-1-phosphate lyase, putative (Arabidopsis thaliana)"	"gb:CA610745
Ta.6322.2.S1_a_at	2.06784	coronatine-insensitive 1	gb:BQ170714
Ta.9473.1.A1_at	2.06633	putative cinnamyl-alcohol dehydrogenase (Arabidopsis thaliana)	gb:BJ308717
Ta.13241.2.S1_at	2.06589	ATP-dependent Clp protease proteolytic subunit	gb:BQ171831
Ta.22672.1.S1_at	2.06586	RD21_ARATH Cysteine proteinase RD21A precursor	gb:CD878649
Ta.14507.3.S1_a_at	2.06229	nucleotide-binding protein (Arabidopsis thaliana)	gb:CA641556
Ta.19549.1.S1_at	2.06191	peptide transporter, putative (Arabidopsis thaliana)"	"gb:CA653310
Ta.14631.2.S1_a_at	2.05942	ILVB_ARATH Acetolactate synthase, chloroplast precursor"	"gb:BJ213159
Ta.3448.2.S1_at	2.05896	T51367 probable PRL1 associated protein (imported) - Arabidopsis thaliana	gb:CA682777
Ta.23743.1.S1_at	2.05715	T.aestivum mRNA 2 for cathepsin B (2077) /DEF=T.aestivum mRNA 2 for cathepsin B (2077).	gb:X66014.1
Ta.4998.1.S1_at	2.05674	polyphosphoinositide binding protein, putative (Arabidopsis thaliana)"	"gb:BQ165931
Ta.25580.1.S1_at	2.05546	enoyl-CoA hydratase (Arabidopsis thaliana)	gb:BJ228692
Ta.9352.1.S1_at	2.05433	ATP sulfurylase, putative (Arabidopsis thaliana)"	"gb:CD870241
Ta.20649.1.S1_x_at	2.05396	putative trehalose-6-phosphate synthase (Arabidopsis thaliana)	gb:BU100263
Ta.27772.1.S1_at	2.05357	GOX1_ARATH Probable	gb:CK214105
Ta.37.1.S1_at	2.05304	Glyoxysomal malate dehydrogenase mRNA, partial cds"	"gb:CK154145
Ta.6820.2.S1_a_at	2.05249	T01259 AMP deaminase homolog F16M14.21 - Arabidopsis thaliana	gb:CA657420
Ta.20390.2.S1_a_at	2.05189	putative thioredoxin (Arabidopsis thaliana)	gb:CA608459
Ta.6960.1.S1_a_at	2.05093	T50815 cdc2-like protein kinase - Arabidopsis thaliana	gb:CK205593
Ta.22174.1.S1_x_at	2.05027	protein kinase, putative (Arabidopsis thaliana)"	"gb:CD900641
Ta.8304.1.S1_a_at	2.04908	PR-1 protein, putative (Arabidopsis thaliana)	"gb:CA602902
Ta.20696.3.S1_x_at	2.04887	proline-rich protein, putative (Arabidopsis thaliana)"	"gb:CA598744
Ta.6954.2.S1_at	2.04694	choline kinase GmCK2p -like protein (Arabidopsis thaliana)	gb:BJ318752
Ta.6749.1.S1_at	2.04647	T47437 protein-tyrosine-phosphatase-like protein - Arabidopsis thaliana	gb:BJ310539
Ta.10058.1.A1_at	2.04569	T50692 proline transport protein 1 (imported) - Arabidopsis thaliana	gb:CK205233
Ta.8200.1.S1_at	2.04566	HBPB_ARATH Transcription factor HBP-1b homolog	gb:CD863243
Ta.9559.1.S1_s_at	2.04341	nodulin - like protein (Arabidopsis thaliana)	gb:BJ275812
Ta.3993.1.S1_at	2.04328	gamma-VPE	gb:CA606062
Ta.12732.1.S1_at	2.0425	contains similarity to Medicago truncatula N7 protein	gb:CD916841
Ta.1808.1.A1_s_at	2.04193	HD-Zip protein (Arabidopsis thaliana)	gb:BJ306754
Ta.9951.1.S1_at	2.0401	putative bifunctional nuclease (Arabidopsis thaliana)	gb:BJ235396
Ta.3559.2.S1_a_at	2.03865	putative phosphatidic acid phosphatase (Arabidopsis thaliana)	gb:CA697904
Ta.404.1.S1_x_at	2.03735	Zeaxanthin epoxidase (wzp) mRNA, partial cds"	"gb:CK156194
Ta.9393.2.S1_s_at	2.03732	spermidine synthase (Arabidopsis thaliana)	gb:CD933620
Ta.8196.2.S1_x_at	2.03443	B24264 proline-rich protein MP3 - mouse	gb:CK211943
Ta.6462.1.S1_at	2.03407	F-box protein ZTLLKP1ADO1, AtFBX2b (Arabidopsis thaliana)"	"gb:CA600363
Ta.23348.1.A1_x_at	2.03155	cyclin C-like protein (Arabidopsis thaliana)	gb:BJ229076
Ta.12251.2.S1_a_at	2.03054	putative ubiquitin-conjugating enzyme (Arabidopsis thaliana)	gb:CA640207
Ta.27751.3.S1_x_at	2.03033	WRP1 mRNA, 3 untranslated region"	"gb:CK211496
Ta.8304.1.S1_x_at	2.03006	PR-1 protein, putative (Arabidopsis thaliana)"	"gb:CA602902
Ta.3032.1.A1_a_at	2.02768	methyl-CpG binding domain protein 4; 3,N"	"gb:BJ220981
Ta.25547.2.S1_at	2.02758	ARG1_ARATH Arginase	gb:CA598716
Ta.8196.1.S1_a_at	2.02701	B24264 proline-rich protein MP3 - mouse	gb:CK215381
Ta.8023.1.S1_at	2.02652	putative cyclic nucleotide-gated channel (Arabidopsis thaliana)	gb:CA640979
Ta.23691.1.A1_at	2.02489	putative SCARECROW gene regulator (Arabidopsis thaliana)	gb:CD881270
Ta.5419.2.S1_a_at	2.0245	AT-hook DNA-binding protein	gb:BJ228982
Ta.14456.1.S1_at	2.024	Triticum aestivum expansin EXPB2 mRNA, complete cds. /PROD=expansin EXPB2 /FL=gb:AY543537.1"	"gb:AY543537
Ta.11025.1.A1_at	2.02375	berberine bridge enzyme-like protein (Arabidopsis thaliana)	gb:BQ168402
Ta.3762.1.S1_at	2.02365	T45632 helicase homolog F13I12.10 - Arabidopsis thaliana	gb:BJ251431
Ta.11773.1.S1_at	2.02362	sphingosine-1-phosphate lyase, putative (Arabidopsis thaliana)"	"gb:CK205492
Ta.12682.1.A1_at	2.02253	zinc finger protein, putative (Arabidopsis thaliana)"	"gb:BQ170634
Ta.5246.3.S1_at	2.021	T05189 glutamyl aminopeptidase homolog F4I10.20 - Arabidopsis thaliana	gb:CA657761
Ta.9914.1.S1_at	2.02096	aldose 1-epimerase, putative (Arabidopsis thaliana)"	"gb:CD373534
Ta.6368.1.A1_at	2.02094	putative MYB family transcription factor (Arabidopsis thaliana)	gb:CD910839
Ta.29331.1.S1_at	2.01891	T51273 promoter-binding factor-like protein - Arabidopsis thaliana	gb:CK168067
Ta.2866.1.S1_at	2.01871	S21961 proline-rich protein APG - Arabidopsis thaliana	gb:BE428861
Ta.3942.1.S1_a_at	2.01542	calcium-dependent protein kinase	gb:BJ255487
Ta.9349.1.S1_at	2.0151	AGO1_ARATH Argonaute protein	gb:BQ803617
Ta.14450.3.S1_a_at	2.01376	E2, ubiquitin-conjugating enzyme, putative (Arabidopsis thaliana)"	"gb:CA641961
Ta.760.1.S1_at	2.01092	putative snRNP splicing factor (Arabidopsis thaliana)	gb:CK153303
Ta.7720.2.S1_a_at	2.01078	malate oxidoreductase	gb:CA609004
Ta.23325.3.S1_a_at	2.01052	putative receptor-like protein kinase (Arabidopsis thaliana)	gb:BJ302512
Ta.20465.1.S1_at	2.00987	latex-abundant protein - like (Arabidopsis thaliana)	gb:BQ238093
Ta.5358.1.S1_a_at	2.00805	T04207 phospholipid-hydroperoxide glutathione peroxidase	gb:CK216705
Ta.8721.1.S1_at	2.00784	anter-specific proline-rich protein APG precursor (Arabidopsis thaliana)	gb:BQ162272
Ta.3628.1.S1_a_at	2.00698	GTH6_ARATH Glutathione S-transferase 6	gb:CF133144
Ta.9139.1.A1_a_at	2.00606	putative preprotein translocase SECY protein (Arabidopsis thaliana)	gb:CA605240
TaAffx.143999.1.S1_at	2.00572	Wheat mitochondrial 26S rRNA gene, complete cds"	"gb:M37274.1
Ta.1764.1.S1_at	2.00571	T49983 beta-xylosidase-like protein - Arabidopsis thaliana	gb:BQ172253
Ta.10395.1.S1_a_at	2.00417	phytochrome-associated protein 1	gb:CK209264
Ta.28606.1.S1_at	2.003	Triticum aestivum partial mRNA for GDP-fucose protein-O-fucosyltransferase 1 (fut12 gene).	gb:AJ579857.
Ta.1120.1.S1_x_at	2.00188	UDP-glucose glucosyltransferase (Arabidopsis thaliana)	gb:CA659877
Ta.11386.2.S1_x_at	2.00119	Chromosome 6D putative ascorbate peroxidase mRNA, partial cds /DEF=Triticum aestivum chromosome 6D putative ascorbate peroxidase mRNA, partial cds.	"gb:AF532974
Ta.6099.2.S1_at	2.00083	2-nitropropane dioxygenase-like protein (Arabidopsis thaliana)	gb:CA663360
Ta.14050.1.S1_at	2.00028	RIKEN cDNA 3110040N11 (Mus musculus)	gb:BQ805802

## Sheet: 72 Vs 0h downregulated
Probe Set ID	Fold Change	Gene Description	Genebank Assession Number
Ta.13715.1.S1_s_at	0.0396161	Transcribed sequence with weak similarity to protein sp:P43082 (A.thaliana) HEVL_ARATH Hevein-like protein precursor	gb:CD453602
Ta.1876.1.S1_s_at	0.0394094	Transcribed sequence with weak similarity to protein ref:NP_195326.1 (A.thaliana) glycine-rich protein (Arabidopsis thaliana)	gb:BE443006
Ta.23677.1.A1_at	0.0386521	Transcribed sequence with weak similarity to protein ref:NP_196153.1 (A.thaliana) peroxidase (Arabidopsis thaliana)	gb:BJ284210
Ta.14580.3.S1_x_at	0.0369841	putative peroxidase	gb:CA614411
Ta.8805.1.A1_at	0.0368088	putative peroxidase	gb:BQ162431
Ta.14010.2.S1_x_at	0.0360684	peroxidase ATP19a	gb:CD490639
Ta.24624.1.S1_at	0.0360388	putative peroxidase	gb:CA612281
Ta.1876.1.S1_x_at	0.0256011	Transcribed sequence with weak similarity to protein ref:NP_195326.1 (A.thaliana) glycine-rich protein (Arabidopsis thaliana)	gb:BE443006
Ta.25479.1.S1_at	0.0225279	DYW7 protein	gb:CA645926
Ta.14010.2.S1_at	0.0212539	peroxidase ATP19a	gb:CD490639
Ta.27144.2.S1_s_at	0.499337	AP2 domain containing protein, putative	"gb:CK193845
Ta.5628.1.A1_at	0.498949	Triticum aestivum partial mRNA for beta3-glucuronyltransferase	gb:AJ577569.
Ta.332.2.A1_x_at	0.498888	T02543 aldehyde dehydrogenase homolog F13M22.27	gb:CK212168
Ta.6795.1.S1_at	0.498342	40S ribosomal protein S17, putative	"gb:BJ264711
Ta.6568.1.S1_a_at	0.498248	acyl-carrier protein	gb:CK213947
Ta.25459.1.S1_at	0.498169	rab7 -like protein	gb:BJ215093
Ta.823.1.S1_at	0.497846	protein kinase, putative	"gb:CK205645
Ta.9272.1.S1_at	0.497805	phosphatephosphoenolpyruvate translocator precursor	gb:CD862379
Ta.23042.2.S1_at	0.497587	O-methyltransferase	gb:CK214164
Ta.6231.1.S1_a_at	0.497231	T48248 ABC transporter-like protein	gb:CD452539
Ta.5022.1.A1_at	0.49723	putative NADH-ubiquinone oxireductase	gb:BQ237823
Ta.28949.1.S1_at	0.49667	T46122 30S ribosomal protein S9-like	gb:CK155990
Ta.20902.2.S1_at	0.496122	T49991 probable protein phosphatase	gb:CA701579
Ta.1457.1.S1_s_at	0.495876	MRNA for glutathione transferase	gb:BJ241436
Ta.24650.1.S1_x_at	0.495778	Phosphoglycerate dehydrogenase - like protein	gb:CK154960
Ta.29499.1.A1_at	0.495687	pseudo-response regulator 1	gb:BE399168
Ta.28376.1.S1_at	0.495325	cytochrome c1 precursor	gb:CK167966
Ta.6897.2.A1_x_at	0.495113	anti-silencing factor 1-like protein	gb:BJ229594
Ta.8634.2.S1_a_at	0.494836	apospory-associated protein C	gb:CA605870
Ta.214.1.S1_x_at	0.494356	Beta-tubulin 5 (Tubb5) mRNA, complete cds	"gb:CK210896
Ta.12893.1.S1_at	0.49429	class 1 non-symbiotic hemoglobin	gb:CD881264
Ta.6997.1.A1_a_at	0.494142	putative cystathionine gamma-synthase	gb:CD453599
Ta.135.1.S1_at	0.493135	MRNA for reversibly glycosylated polypeptide	gb:BJ230302
Ta.25413.1.A1_s_at	0.492834	putative MAP kinase	gb:CK153790
Ta.18179.1.S1_at	0.492715	putative pollen surface protein	gb:CK207745
Ta.6394.1.A1_at	0.492647	auxin response factor 6	gb:BJ309507
Ta.7603.1.A1_at	0.49243	chromosome condensation protein	gb:CA500427
Ta.7202.1.S1_x_at	0.49201	MAD2_ARATH Mitotic spindle checkpoint protein MAD2	gb:BJ318967
Ta.20675.1.S1_at	0.491957	T45712 NAD-dependent malate dehydrogenase, chloroplast	"gb:CA608227
Ta.6257.1.S1_at	0.491669	putative phosphoserine aminotransferase	gb:CA498821
Ta.28770.3.S1_x_at	0.491297	fibrillarin 2	gb:BJ225774
Ta.6564.3.S1_at	0.491227	putative calcium binding protein	gb:CA645400
Ta.396.1.S1_at	0.490843	ROC1_ARATH Putative ribonucleoprotein At2g37220, chloroplast precursor	"gb:BJ309936
Ta.16659.1.S1_at	0.490175	MFP1 attachment factor 1 (maf1) mRNA, partial cds	"gb:CA601941
Ta.28501.1.S1_a_at	0.489606	UDP-glucose 4-epimerase - like protein	gb:CK206587
Ta.19348.1.S1_s_at	0.489505	cysteine proteinase	gb:CA650704
Ta.28763.1.S1_a_at	0.48804	T48952 ribosomal S29-like protein	gb:BJ216103
Ta.10247.2.S1_at	0.488019	putative fatty acid desaturase	gb:BJ316646
Ta.11809.2.S1_at	0.487842	putative beta-expansin	gb:CA607810
Ta.11809.2.S1_x_at	0.487727	putative beta-expansin	gb:CA607810
Ta.6253.1.S1_at	0.485868	mitotic cyclin, putative	"gb:BQ238112
Ta.2471.2.A1_a_at	0.485807	UMPK_ARATH URIDYLATE KINASE	gb:BJ318884
Ta.1305.1.S1_x_at	0.485647	initiation factor 5A-4	gb:CK154793
Ta.10247.3.A1_at	0.485304	putative fatty acid desaturase	gb:BJ295812
Ta.9766.1.S1_x_at	0.485241	T49270 receptor protein kinase-like	gb:CA732357
Ta.5633.2.S1_at	0.485204	1916406A nitrate reductase	gb:BG904409
Ta.10237.1.S1_at	0.484811	putative trehalose-6-phosphate phosphatase	gb:BJ283883
Ta.11367.2.S1_at	0.48411	putative protein kinase	gb:BJ207672
Ta.6917.1.S1_at	0.484062	B24264 proline-rich protein MP3 - mouse	gb:CA650016
Ta.18240.1.S1_at	0.484057	beta-glucosidase	gb:CA632260
Ta.4392.1.A1_at	0.484054	3-phosphoserine phosphatase	gb:BJ320673
Ta.23.1.S1_at	0.484053	T.aestivum VDAC3 mRNA for voltage dependent anion channel	gb:X82148.1
Ta.6568.1.S1_x_at	0.483373	acyl-carrier protein	gb:CK213947
Ta.2251.1.S1_at	0.483173	Triticum aestivum delta-24-sterol methyltransferase (TA-MT) mRNA, complete cds	"gb:U60754.1
Ta.28922.1.S1_at	0.483092	putative 3-oxoacyl	gb:BQ487478
Ta.8320.3.S1_at	0.481706	endomembrane protein EMP70 precusor isolog	gb:CA649401
Ta.28090.3.S1_a_at	0.481543	polygalacturonase, putative	"gb:CA630627
Ta.30763.1.S1_x_at	0.481261	Triticum aestivum expansin EXPB9 mRNA, complete cds	"gb:AY543543
Ta.13931.1.S1_at	0.481026	C72Q_ARATH Cytochrome P450 71B26	gb:BQ744260
Ta.9632.1.A1_a_at	0.480798	putative multispanning membrane protein	gb:BJ237625
Ta.3696.2.S1_x_at	0.480763	proline oxidase, mitochondrial precursor -like protein	"gb:CA723776
Ta.25779.1.S1_at	0.480712	putative glutathione transferase	gb:CD373896
Ta.20767.1.S1_x_at	0.480244	peroxidase	gb:CA654290
Ta.4920.1.S1_at	0.479903	putative transporter	gb:BJ268955
Ta.7568.2.S1_at	0.479758	calmodulin, putative	"gb:BJ321259
Ta.1178.2.S1_at	0.479018	3-ketoacyl-ACP synthase, putative	"gb:BG909050
Ta.2044.2.S1_x_at	0.478982	putative 60S ribosomal protein L37a	gb:BJ300813
Ta.9272.2.S1_a_at	0.478645	phosphatephosphoenolpyruvate translocator precursor	gb:CA638735
Ta.23069.2.S1_x_at	0.47831	AXI3_ARATH Auxin-responsive protein IAA3	gb:CD872417
Ta.23125.2.S1_a_at	0.477605	putative 3-oxoacyl	gb:CA606078
Ta.25635.2.S1_at	0.477499	putative annexin	gb:CA685654
Ta.23069.2.S1_a_at	0.477055	AXI3_ARATH Auxin-responsive protein IAA3	gb:CD872417
Ta.7202.2.S1_at	0.476931	MAD2_ARATH Mitotic spindle checkpoint protein MAD2	gb:BJ311377
Ta.7841.1.S1_a_at	0.476927	putative aspartyl protease	gb:CK209135
Ta.18675.2.S1_at	0.476897	DNA-binding protein, putative	"gb:CA640500
Ta.29714.1.S1_at	0.476808	T49099 dihydrolipoamide S-acetyltransferase precursor	gb:CA596217
Ta.27708.1.S1_at	0.476765	Triticum aestivum mRNA for protein H2B-6, complete cds	"gb:D37942.1
Ta.6997.3.A1_a_at	0.476624	putative cystathionine gamma-synthase	gb:BJ313571
Ta.3044.2.S1_a_at	0.476381	putative katanin	gb:BJ214058
Ta.9201.1.S1_x_at	0.47628	nucleolar protein, putative	"gb:CK197564
Ta.6789.1.S1_x_at	0.475537	putative RAS-related protein, RAB11C	"gb:CK205743
Ta.21373.1.S1_x_at	0.475223	Pto kinase interactor, putative	"gb:CK213930
Ta.19412.2.S1_x_at	0.475023	ribosomal protein L20, putative	"gb:CA651374
Ta.27962.2.A1_x_at	0.474266	mitochondrial elongation factor Tu	gb:CA678475
Ta.9272.3.S1_a_at	0.474259	phosphatephosphoenolpyruvate translocator precursor	gb:CA705294
Ta.5524.1.S1_at	0.474216	40S ribosomal protein S17, putative	"gb:BJ276725
Ta.12790.1.S1_at	0.472854	putative villin	gb:CA638368
Ta.30804.1.S1_x_at	0.472776	putative protein kinase	"gb:CK212344
Ta.16240.1.A1_at	0.472692	putative protein kinase	gb:CK207758
Ta.10560.3.A1_at	0.472295	putative RNA-binding protein	gb:CA655923
Ta.6568.2.S1_x_at	0.47157	acyl-carrier protein	gb:CK197627
Ta.19412.1.S1_at	0.471485	ribosomal protein L20, putative	"gb:BJ285025
Ta.18787.1.S1_at	0.47142	T47764 responce reactor 4	gb:CA642169
Ta.4604.1.S1_at	0.4711	putative bZIP transcription factor	gb:CD937419
Ta.5644.1.S1_at	0.469987	ribsomal protein - like	gb:BQ237786
Ta.7893.1.S1_at	0.469631	putative ribosomal protein S13	gb:CD928189
Ta.5633.2.S1_x_at	0.469415	1916406A nitrate reductase	gb:BG904409
Ta.6897.2.A1_at	0.46859	anti-silencing factor 1-like protein	gb:BJ229594
Ta.28501.2.S1_x_at	0.468213	UDP-glucose 4-epimerase - like protein	gb:BJ215590
Ta.30526.1.A1_at	0.467973	pathogenesis-related protein homolog	gb:BJ223529
Ta.28766.1.S1_x_at	0.467532	xyloglucan endo-1,4-beta-D-glucanase	"gb:CN011869
Ta.5633.1.S1_x_at	0.467379	1916406A nitrate reductase	gb:BG904383
Ta.6789.2.S1_x_at	0.467283	putative RAS-related protein, RAB11C	"gb:BJ225484
Ta.9143.1.S1_at	0.467168	major intrinsic protein	gb:CD374115
Ta.20443.1.A1_at	0.466622	chromosomal protein - like	gb:CK209036
Ta.13142.1.S1_at	0.465958	T49109 glycine-rich protein	gb:CK193060
Ta.6897.1.S1_at	0.465855	anti-silencing factor 1-like protein	gb:BJ310110
Ta.1412.1.S1_at	0.465471	T51595 phosphate transport protein, mitochondrial (imported)	"gb:BJ242795
Ta.6367.1.A1_at	0.464929	T49109 glycine-rich protein	gb:BJ275098
Ta.8320.1.S1_at	0.464824	endomembrane protein EMP70 precusor isolog	gb:CK207555
Ta.5000.1.S1_a_at	0.464462	CLH1_HUMAN Clathrin heavy chain 1	gb:CK196889
Ta.25283.1.A1_at	0.464258	T02345 hypothetical protein KIAA0324 - human	gb:CD453666
Ta.22968.1.S1_at	0.464099	pEARLI 1-like protein	gb:CA614519
Ta.18962.1.S1_at	0.463954	jacalin, putative	"gb:CA644880
Ta.3051.1.A1_at	0.463875	Avr9 elicitor response protein-like	gb:CD373894
TaAffx.143995.23.S1_at	0.463626	Triticum monococcum chromosome 5AL clone BAC 609E6, *** SEQUENCING IN PROGRESS ***, 2 ordered pieces. /PROD=cytochrome b5	"gb:AY188332
Ta.9189.1.S1_at	0.463394	NOL1R protein (Homo sapiens)	gb:BE516473
Ta.812.4.S1_at	0.462958	Alpha-tubulin mRNA, complete cds	"gb:BJ237929
Ta.9647.2.S1_at	0.461643	probable H+-transporting ATPase	gb:CK161429
Ta.6689.2.S1_at	0.461289	putative acetyltransferase	gb:CA631218
Ta.19555.2.S1_x_at	0.461111	putative cytochrome c oxidase subunit Vb	gb:CA606092
Ta.24768.1.A1_x_at	0.460939	ferredoxin--nitrite reductase	gb:BG909242
Ta.11603.2.S1_a_at	0.460907	putative protein phosphatase 2C	gb:CA641341
Ta.339.1.A1_a_at	0.460352	putative amine oxidase	gb:BG905395
Ta.2335.1.S1_at	0.459037	T47640 phosphoribosylformylglycinamidine cyclo-ligase precursor	gb:CA729018
Ta.18225.1.A1_at	0.459013	beta-xylosidase	gb:BQ905539
Ta.1819.1.S1_at	0.458865	probable H+-transporting ATPase	gb:CK208579
Ta.10148.1.S1_at	0.458863	U3 snoRNP-associated -like protein	gb:AL819737
Ta.1571.1.S1_at	0.458405	HMD1_ARATH 3-hydroxy-3-methylglutaryl-coenzyme A reductase 1	gb:BE442728
Ta.1890.3.S1_x_at	0.458184	AXIG_ARATH Auxin-responsive protein IAA16	gb:CD874934
Ta.29111.1.A1_at	0.457898	putative glycosyltransferase	gb:CK157787
Ta.25409.1.S1_at	0.457649	DYW7 protein	gb:CD452991
Ta.7587.3.S1_x_at	0.457375	permease 1 - like protein	gb:BQ169165
Ta.11603.1.S1_at	0.456859	putative protein phosphatase 2C	gb:CK209924
Ta.6492.2.A1_x_at	0.45685	T49949 probable aldose 1-epimerase-like protein	gb:BJ310479
Ta.28734.2.S1_at	0.456831	glycine-rich RNA binding protein 7	gb:CA605316
Ta.11367.1.A1_at	0.456689	putative protein kinase	gb:BJ214953
Ta.21335.1.S1_at	0.456011	luminal binding protein	gb:BJ321089
Ta.12837.1.A1_at	0.455807	BGAL_ECOLI Beta-galactosidase	gb:CK169294
Ta.11296.2.S1_at	0.455565	uracil phosphoribosyltransferase, putative	"gb:CK210601
Ta.5643.1.S1_at	0.45525	1,3-beta-glucanase - like protein	"gb:CD934385
Ta.24171.1.S1_s_at	0.45522	Similar to histone H1 mRNA sequence	gb:BQ752783
Ta.2044.2.S1_at	0.455122	putative 60S ribosomal protein L37a	gb:BJ300813
Ta.8884.1.A1_at	0.454981	peroxidase, putative	"gb:BQ162561
Ta.22789.1.S1_at	0.454195	putative vesicle transport protein	gb:CA702576
Ta.9766.1.S1_at	0.454057	T49270 receptor protein kinase-like	gb:CA732357
Ta.28022.2.A1_at	0.454006	Beta-tubulin 4 (Tubb4) mRNA, complete cds	"gb:BJ309684
Ta.10675.1.A1_at	0.452914	flavonol 4-sulfotransferase, putative	"gb:CK153822
Ta.10247.3.A1_x_at	0.452382	putative fatty acid desaturase	gb:BJ295812
Ta.28090.2.S1_a_at	0.451906	polygalacturonase, putative	"gb:CA599290
Ta.1305.1.S1_at	0.451668	initiation factor 5A-4	gb:CK154793
Ta.5633.1.S1_at	0.451641	1916406A nitrate reductase	gb:BG904383
Ta.5382.1.S1_x_at	0.451601	acid phosphatase - like protein	gb:CK198858
Ta.1050.1.S1_at	0.45065	putative protein disulfide isomerase	gb:BJ297406
Ta.951.2.A1_x_at	0.450516	aminotransferase, putative	"gb:BE443630
Ta.3072.2.S1_x_at	0.450495	dihydrolipoamide S-acetyltransferase	gb:CA599886
Ta.1831.1.S1_x_at	0.449289	60S ribosomal protein L23	gb:CK151973
Ta.9766.2.S1_x_at	0.449281	T49270 receptor protein kinase-like	gb:BJ230553
Ta.14132.1.S1_x_at	0.449003	1,4-benzoquinone reductase-like; Trp repressor binding protein-like	"gb:BQ803864
Ta.27708.1.S1_x_at	0.448742	Triticum aestivum mRNA for protein H2B-6, complete cds. /PROD=protein H2B-6	"gb:D37942.1
Ta.7587.1.S1_a_at	0.447387	permease 1 - like protein	gb:CA600599
Ta.11479.1.S1_at	0.447193	RNA helicase	gb:BQ170182
Ta.25447.1.S1_at	0.447081	PIR2_ARATH Pirin-like protein At2g43120	gb:CD454978
Ta.12207.1.A1_at	0.44669	serinethreonine kinase, putative	"gb:CK207493
Ta.7488.1.S1_a_at	0.446113	T00580 probable (acyl-carrier-protein) S-malonyltransferase	gb:CK192982
Ta.23758.1.S1_x_at	0.445831	Triticum aestivum cold acclimation protein WCOR518 (Wcor518) mRNA, parial cds	"gb:U73214.1
Ta.796.1.S1_x_at	0.445816	Triticum aestivum protein disulfide isomerase 3 precursor (PDI3) mRNA, complete cds. /PROD=protein disulfide isomerase 3 precursor	"gb:AF262981
Ta.21335.2.A1_x_at	0.445449	luminal binding protein	gb:BJ250236
Ta.1573.2.S1_x_at	0.445047	adenylate kinase	gb:CA646935
Ta.6274.1.S1_s_at	0.444281	T51813 ribonucleoside-diphosphate reductase	gb:BJ275177
Ta.14094.1.S1_at	0.444116	putative transcription factor BTF3	gb:BJ265070
Ta.24015.1.A1_at	0.44379	peroxidase ATP23a	gb:CA722507
Ta.29571.1.A1_at	0.443604	dTDP-glucose 4,6-dehydratase, putative	"gb:AL830357
Ta.20902.1.S1_x_at	0.443362	T49991 probable protein phosphatase	gb:BJ311735
Ta.11488.1.S1_x_at	0.443278	T45786 receptor-protein kinase-like protein	gb:CK155265
Ta.7568.2.S1_x_at	0.443107	calmodulin, putative	"gb:BJ321259
Ta.5633.1.S1_a_at	0.443037	1916406A nitrate reductase	gb:BG904383
Ta.21085.2.S1_x_at	0.442906	germin-like protein	gb:CA647137
Ta.71.1.S1_at	0.442308	2120441A protochlorophyllide oxidoreductase	gb:CF133648
Ta.9766.1.S1_a_at	0.44228	T49270 receptor protein kinase-like	gb:CA732357
Ta.10284.1.S1_a_at	0.442242	secretory carrier membrane protein	gb:BU672165
Ta.23668.1.S1_at	0.441776	Triticum aestivum mRNA for gibberellin 20-oxidase, clone S37E. /PROD=gibberellin 20-oxidase	"gb:Y14009.1
Ta.29770.1.A1_at	0.440619	T43481 probable mucin DKFZp434C196.1 - human	gb:CK153637
Ta.6677.2.A1_at	0.439821	copper binding - like protein	gb:BJ309631
Ta.3869.2.S1_at	0.439507	putative amino acid permease	gb:CA735969
Ta.7561.2.A1_at	0.439506	PROLIFERA	gb:CA611422
Ta.9533.1.S1_at	0.438629	enoyl-ACP reductase	gb:CA603087
Ta.14365.1.S1_at	0.438612	ferredoxin--NADP+ reductase - like protein	gb:CK205658
Ta.28375.1.S1_at	0.438332	Ribosomal protein L30 mRNA, partial cds	"gb:BQ743465
Ta.5538.1.S1_at	0.438169	GL22_ARATH Germin-like protein subfamily 2 member 2 precursor	gb:CA650638
Ta.21045.1.S1_at	0.437834	GTP-binding protein - like	gb:CA643928
Ta.7750.1.A1_at	0.437811	K125_ARATH Probable 125 kDa kinesin-related protein	gb:CK154620
Ta.7934.3.S1_at	0.43694	CA28_HUMAN Collagen alpha 2	gb:CA634915
Ta.23758.1.S1_at	0.436905	Triticum aestivum cold acclimation protein WCOR518 (Wcor518) mRNA, parial cds	"gb:U73214.1
Ta.14328.1.S1_at	0.436759	S39621 DNA-directed DNA polymerase alphaprimase complex chain B - human	gb:BU100380
Ta.385.2.S1_at	0.436751	arginine methyltransferase	gb:CK163278
Ta.20449.3.S1_a_at	0.435721	putative fumarase	gb:CA639402
Ta.7587.2.S1_x_at	0.435704	permease 1 - like protein	gb:BJ321491
Ta.22700.1.S1_at	0.435531	integral membrane protein, putative	"gb:CA652163
Ta.7386.3.A1_at	0.435077	palmitoyl-protein thioesterase-like protein F27H5.130	gb:BJ221597
Ta.3640.1.S1_at	0.434986	T01451 protein kinase homolog F24O1.13	gb:CD454517
Ta.19412.2.S1_a_at	0.434979	ribosomal protein L20, putative	"gb:CA651374
Ta.20438.2.A1_at	0.434908	DPD2_ARATH DNA polymerase delta small subunit	gb:BJ306692
Ta.8076.1.S1_at	0.434194	putative serine carboxypeptidase II	gb:CA684491
Ta.9737.2.S1_a_at	0.434165	NAD+ dependent isocitrate dehydrogenase subunit 1	gb:CK212278
Ta.18225.1.A1_x_at	0.433942	beta-xylosidase	gb:BQ905539
Ta.20978.1.S1_at	0.433884	putative PREG1-like negative regulator	gb:CA630558
Ta.5164.1.S1_at	0.433616	AP2 domain containing protein, putative	"gb:BJ277744
Ta.3460.1.S1_at	0.433442	RNA-binding protein - like	gb:BQ295323
Ta.10213.1.S1_at	0.433336	glyceraldehyde-3-phosphate dehydrogenase, putative	"gb:BJ249947
Ta.14132.3.S1_x_at	0.432851	1,4-benzoquinone reductase-like; Trp repressor binding protein-like	"gb:CA606089
Ta.23439.1.S1_at	0.431939	T51159 HMG protein (imported)	gb:BJ221734
Ta.7488.2.S1_x_at	0.43093	T00580 probable (acyl-carrier-protein) S-malonyltransferase	gb:BJ221608
Ta.6677.2.A1_x_at	0.430847	copper binding - like protein	gb:BJ309631
Ta.7841.3.S1_x_at	0.430045	putative aspartyl protease	gb:CA650528
Ta.10063.1.S1_at	0.429997	pitrilysin	gb:CK194361
Ta.1736.1.S1_a_at	0.429656	putative U3 small nucleolar ribonucleoprotein protein	gb:CK159221
Ta.29111.1.A1_s_at	0.42762	putative glycosyltransferase	gb:CK157787
Ta.1648.1.A1_x_at	0.427322	chaperonin subunit, putative	"gb:CD453856
Ta.6274.1.S1_at	0.427263	T51813 ribonucleoside-diphosphate reductase	gb:BJ275177
Ta.15331.1.S1_x_at	0.42695	Cytochrome reductase mRNA, partial cds	"gb:AJ611890
Ta.385.1.A1_s_at	0.426761	arginine methyltransferase	gb:BG905293
Ta.1831.2.S1_x_at	0.426736	60S ribosomal protein L23	gb:CK212818
Ta.14346.2.A1_x_at	0.426303	T45712 NAD-dependent malate dehydrogenase, chloroplast	"gb:CA603059
Ta.17334.1.S1_at	0.426217	histone H2A - like protein	gb:CA619770
Ta.6794.2.A1_at	0.425582	GDP-mannose pyrophosphorylase	gb:CK208132
Ta.14556.2.A1_x_at	0.425399	putative cyclin	gb:CA599881
Ta.9766.2.S1_at	0.424752	T49270 receptor protein kinase-like	gb:BJ230553
Ta.23125.1.S1_at	0.424605	putative 3-oxoacyl	gb:CA644839
Ta.5227.3.S1_a_at	0.424345	putative s-adenosylmethionine synthetase	gb:CK171474
Ta.28090.1.S1_at	0.424136	polygalacturonase, putative	"gb:BJ227031
Ta.29629.1.S1_s_at	0.423681	putative receptor-like protein kinase	gb:CD933162
Ta.17446.1.S1_at	0.423297	xyloglucan endotransglycosylase - like protein	gb:CA620928
Ta.5566.2.S1_a_at	0.422908	TBA3_ARATH TUBULIN ALPHA-3ALPHA-5 CHAIN	gb:CA640502
Ta.4210.3.S1_x_at	0.422792	pyruvate dehydrogenase E1 beta subunit, putative	"gb:CA720335
Ta.14556.2.A1_at	0.422638	putative cyclin	gb:CA599881
Ta.9181.1.S1_at	0.422355	acyl carrier - like protein	gb:CK215974
Ta.7533.1.S1_a_at	0.42223	dynamin-like protein	gb:BJ320807
Ta.5000.3.S1_at	0.4222	CLH1_HUMAN Clathrin heavy chain 1	gb:BJ314043
Ta.23421.1.A1_at	0.421805	T48860 GTP-binding protein Arac8 (imported)	gb:BG904697
Ta.9737.2.S1_x_at	0.421264	NAD+ dependent isocitrate dehydrogenase subunit 1	gb:CK212278
Ta.1396.2.A1_at	0.421224	ARA4_ARATH Ras-related protein ARA-4	gb:CA653062
Ta.21085.2.S1_a_at	0.420834	germin-like protein	gb:CA647137
Ta.2471.3.S1_x_at	0.420224	UMPK_ARATH URIDYLATE KINASE	gb:BJ321704
Ta.339.2.S1_at	0.419771	putative amine oxidase	gb:CD490594
Ta.14789.1.A1_at	0.419761	putative UDP-N-acetylglucosamine pyrophosphorylase	gb:BJ283683
Ta.6492.3.S1_a_at	0.419379	T49949 probable aldose 1-epimerase-like protein	gb:BJ220894
Ta.4782.3.S1_s_at	0.419321	putative acetyltransferase	gb:BQ162075
Ta.7436.3.S1_at	0.418924	T51717 extensin-like protein (imported)	gb:CK196329
Ta.7533.2.S1_at	0.418454	dynamin-like protein	gb:BJ306726
Ta.1648.3.A1_x_at	0.418076	chaperonin subunit, putative	"gb:BQ162378
Ta.6957.1.S1_at	0.417972	putative pyrophosphate-dependent phosphofructokinase alpha subunit	gb:CD898738
Ta.27694.1.A1_s_at	0.415717	T45712 NAD-dependent malate dehydrogenase, chloroplast	"gb:CD871395
Ta.1825.1.A1_at	0.415623	fimbrin-like protein	gb:CK156089
Ta.823.1.S1_a_at	0.415543	protein kinase, putative	"gb:CK205645
Ta.8678.2.S1_x_at	0.415173	GDSL-motif lipasehydrolase-like protein	gb:CN010785
Ta.23098.1.A1_at	0.414868	putative flowering-time gene CONSTANS	gb:CA670406
Ta.26930.1.S1_at	0.414322	phosphoserine aminotransferase	gb:BJ294474
Ta.16845.1.S1_at	0.414103	pathogenesis-related protein homolog	gb:CA613695
Ta.5867.1.S1_s_at	0.413763	putative pectinesterase	gb:BQ244512
Ta.4782.3.S1_x_at	0.413103	putative acetyltransferase	gb:BQ162075
Ta.5177.1.A1_at	0.412937	S71245 glucose-6-phosphate 1-dehydrogenase	gb:BJ283077
Ta.7023.1.S1_at	0.412759	T01502 probable serinethreonine-specific protein kinase	gb:CK205927
Ta.23376.2.S1_s_at	0.41207	probable peroxidase	gb:CA603621
Ta.2746.1.S1_a_at	0.411748	peroxidase	gb:CK198851
Ta.27657.5.S1_x_at	0.411407	MRNA for protein H2A, complete cds, clone wcH2A-9	"gb:BJ320258
Ta.9316.1.S1_x_at	0.410531	Beta-D-glucan exohydrolase mRNA, complete cds	"gb:BJ237563
Ta.5577.3.S1_x_at	0.40996	ADF4_ARATH Actin-depolymerizing factor 4	gb:CA719457
Ta.6917.1.S1_s_at	0.409689	B24264 proline-rich protein MP3 - mouse	gb:CA650016
Ta.1833.2.S1_at	0.409609	IM13_ARATH Mitochondrial import inner membrane translocase subunit Tim13	gb:BJ250828
Ta.8896.2.S1_a_at	0.409243	NFM_MOUSE Neurofilament triplet M protein	gb:CA639810
Ta.6789.1.S1_a_at	0.408877	putative RAS-related protein, RAB11C	"gb:CK205743
Ta.18232.1.S1_at	0.40883	acid phosphatase-like protein	gb:CA654011
Ta.5662.1.S1_x_at	0.408814	putative beta-1,3-glucanase	"gb:BG908113
Ta.25635.1.S1_x_at	0.40794	putative annexin	gb:CD373671
Ta.1010.1.S1_at	0.407909	ribonucleotide reductase small subunit, putative (Arabidopsis thaliana)	"gb:BJ284296
Ta.24519.1.S1_a_at	0.407905	Partial mRNA for phosphoglucomutase (PGM gene)	gb:CD454096
Ta.1600.1.A1_at	0.406667	nodulin-like protein	gb:CK164799
Ta.28090.2.S1_at	0.406578	polygalacturonase, putative	"gb:CA599290
Ta.13195.3.S1_at	0.406018	xyloglucan endo-1,4-beta-D-glucanase	"gb:BJ254074
Ta.8896.3.S1_x_at	0.405744	NFM_MOUSE Neurofilament triplet M protein	gb:CA639798
Ta.24650.3.S1_a_at	0.40567	Phosphoglycerate dehydrogenase - like protein	gb:CA718372
Ta.16529.1.S1_at	0.404972	senescence-associated protein	gb:CA607962
Ta.25566.2.S1_x_at	0.403974	lipid transfer protein, putative	"gb:CA606229
Ta.5155.1.S1_at	0.403958	putative uclacyanin I	gb:CA638908
Ta.27101.2.S1_at	0.403755	histone H3.3	gb:CD868502
Ta.24341.1.S1_x_at	0.403206	1-aminocyclopropane-1-carboxylate synthase (ACS1) mRNA, partial cds	"gb:CA603580
Ta.8678.1.S1_a_at	0.403063	GDSL-motif lipasehydrolase-like protein	gb:BQ788638
Ta.214.1.S1_at	0.402809	Beta-tubulin 5 (Tubb5) mRNA, complete cds	"gb:CK210896
Ta.23124.1.A1_at	0.401326	3-ketoacyl-acyl carrier protein synthase III	gb:BJ317978
Ta.6297.1.S1_a_at	0.401041	putative CDC21 protein	gb:CA727622
Ta.27657.4.S1_x_at	0.40045	MRNA for protein H2A, complete cds, clone wcH2A-9	"gb:BJ251672
Ta.27101.5.S1_x_at	0.399789	histone H3.3	gb:BJ309242
Ta.5652.1.S1_at	0.399337	delta tonoplast integral protein	gb:CA616310
Ta.26853.1.A1_at	0.3992	b-Zip DNA binding protein, putative	"gb:CD491451
Ta.9240.1.S1_x_at	0.399146	legumin-like protein	gb:CD875420
Ta.8896.2.S1_x_at	0.399007	NFM_MOUSE Neurofilament triplet M protein	gb:CA639810
Ta.28017.1.S1_x_at	0.398306	T49107 hypothetical protein AT4g22000	gb:CD936768
Ta.5346.1.A1_a_at	0.398058	lipase, putative	"gb:CA615734
Ta.24383.1.S1_at	0.397888	histone H2B -like protein	gb:CA620364
Ta.3072.1.S1_a_at	0.397502	dihydrolipoamide S-acetyltransferase	gb:CK214648
Ta.14573.1.S1_at	0.397463	Heat shock protein 16.9C (hsp16.9C) mRNA, 3 end	"gb:BQ246088
Ta.7378.3.S1_at	0.397453	MRNA for protein H2B-8, complete cds	"gb:BJ319734
Ta.10247.1.A1_at	0.397063	putative fatty acid desaturase	gb:BJ253765
Ta.11506.1.S1_at	0.396946	disease resistance response protein-like	gb:CK215703
Ta.28763.1.S1_at	0.396328	T48952 ribosomal S29-like protein	gb:BJ216103
Ta.8785.1.A1_at	0.3962	expansin S2 precursor, putative	"gb:BQ162391
Ta.1780.3.S1_x_at	0.395968	6-phosphogluconate dehydrogenase	gb:CA734883
Ta.28307.1.S1_s_at	0.395832	dynamin-like protein	gb:BJ266961
Ta.7533.1.S1_at	0.395799	dynamin-like protein	gb:BJ320807
Ta.16529.1.S1_x_at	0.395728	senescence-associated protein	gb:CA607962
Ta.7366.1.S1_s_at	0.395677	PROLIFERA	gb:CA611226
Ta.4210.3.S1_at	0.395455	pyruvate dehydrogenase E1 beta subunit, putative	"gb:CA720335
Ta.9316.1.S1_at	0.395255	Beta-D-glucan exohydrolase mRNA, complete cds	"gb:BJ237563
Ta.1833.2.S1_x_at	0.395245	IM13_ARATH Mitochondrial import inner membrane translocase subunit Tim13	gb:BJ250828
Ta.13195.2.S1_at	0.394837	xyloglucan endo-1,4-beta-D-glucanase	"gb:CA629501
Ta.28495.1.S1_x_at	0.394672	H3_MAIZE HISTONE H3	gb:BJ207229
Ta.7539.1.A1_at	0.39442	T49235 kinesin-like protein	gb:CD931119
Ta.18968.2.S1_x_at	0.393949	hydroxymethyltransferase	gb:CK166040
Ta.9647.1.A1_at	0.393346	probable H+-transporting ATPase	gb:BJ238919
Ta.23124.1.A1_a_at	0.393006	3-ketoacyl-acyl carrier protein synthase III	gb:BJ317978
Ta.4782.1.S1_at	0.392594	putative acetyltransferase	gb:BQ607335
Ta.4804.2.S1_at	0.392579	2019230A pyruvate dehydrogenase	gb:BJ217595
Ta.20441.2.S1_a_at	0.391765	putative CCAAT-binding transcription factor subunit	gb:BJ308585
Ta.16123.1.A1_at	0.39146	T47525 kinesin-related protein-like	gb:CK169168
Ta.25755.1.A1_at	0.391443	1-aminocyclopropane-1-carboxylate synthase	gb:CD373768
Ta.7378.8.S1_x_at	0.391143	MRNA for protein H2B-8, complete cds	"gb:CK216925
Ta.23376.1.S1_at	0.390517	T05993 probable peroxidase	gb:CK164052
Ta.1277.1.A1_at	0.389402	dihydrolipoamide S-acetyltransferase, putative	"gb:CK196131
Ta.22802.3.S1_x_at	0.388529	Pto kinase interactor, putative	"gb:CA631134
Ta.9208.2.S1_a_at	0.387823	apyrase	gb:CA610100
Ta.14641.1.S1_at	0.387759	H3_MAIZE HISTONE H3	gb:BJ214272
Ta.10213.2.S1_a_at	0.386711	glyceraldehyde-3-phosphate dehydrogenase, putative	"gb:CA610492
Ta.3031.1.A1_at	0.386129	putative transcription factor	gb:CD877203
Ta.24650.2.A1_a_at	0.386022	Phosphoglycerate dehydrogenase - like protein	gb:BJ320120
Ta.3517.1.S1_a_at	0.385958	ubiquitin extension protein	gb:CA722524
Ta.5508.1.S1_at	0.385494	putative pollen surface protein	gb:BQ161358
Ta.11148.1.S1_at	0.385319	putative enolase	gb:CK208852
Ta.16484.1.S1_at	0.385299	putative protein kinase	gb:CA607123
Ta.28691.1.A1_x_at	0.384566	S06904 histone H4	gb:BQ294672
Ta.1573.1.S1_at	0.383671	adenylate kinase	gb:CK153469
TaAffx.69777.1.A1_at	0.383083	Wheat (T.durum) germ agglutinin mRNA, 3 end	"gb:J02961.1
Ta.10166.1.A1_at	0.382818	chlorophyll a oxygenase	gb:CA598364
Ta.25295.1.S1_at	0.382086	O-methyltransferase	gb:CD373447
Ta.4280.1.S1_a_at	0.381223	mitochondrial phosphate translocator	gb:CD900251
Ta.1561.3.S1_x_at	0.380966	putative small nuclear ribonucleoprotein	gb:CA724887
Ta.11837.1.S1_at	0.380911	S35187 calmodulin 6	gb:BJ286922
Ta.3130.1.S1_at	0.380527	homeobox gene 13 protein	gb:CA628760
Ta.15331.1.S1_at	0.380327	Cytochrome reductase mRNA, partial cds	"gb:AJ611890
Ta.29823.1.A1_at	0.380237	putative protein disulfide isomerase	gb:BJ321998
Ta.14214.1.A1_s_at	0.38017	putative beta-expansin	gb:BQ838005
Ta.9737.3.A1_at	0.379886	NAD+ dependent isocitrate dehydrogenase subunit 1	gb:CA609813
Ta.1648.2.A1_x_at	0.37922	chaperonin subunit, putative	"gb:CA606613
Ta.22802.2.A1_x_at	0.378914	Pto kinase interactor, putative	"gb:BJ274694
Ta.27192.1.S1_at	0.378914	Triticum aestivum mRNA for protein H2A, complete cds, clone wcH2A-3	"gb:D38088.1
Ta.4016.1.S1_at	0.378545	O-methyltransferase - like protein	gb:BJ256875
Ta.14588.1.S1_x_at	0.37826	polygalacturonase inhibiting protein	gb:CK206037
Ta.3278.1.A1_x_at	0.378252	CRT1_ARATH Calreticulin 1 precursor	gb:BJ209551
Ta.1648.1.A1_a_at	0.377164	chaperonin subunit, putative	"gb:CD453856
Ta.18537.1.S1_at	0.377146	T49136 protein kinase-like protein	gb:CA638492
Ta.8896.1.S1_x_at	0.376535	NFM_MOUSE Neurofilament triplet M protein	gb:CK153405
Ta.966.1.S1_s_at	0.376394	R12C_ARATH 40S ribosomal protein S12-2	gb:BQ483970
Ta.3044.1.S1_at	0.375767	putative katanin	gb:CK207710
Ta.18968.3.S1_x_at	0.374885	hydroxymethyltransferase	gb:CA643138
Ta.7378.29.S1_at	0.374604	MRNA for protein H2B-8, complete cds	"gb:BJ231541
Ta.10560.1.S1_at	0.37431	putative RNA-binding protein	gb:CK153821
Ta.7715.1.S1_at	0.373516	CH60_ARATH Chaperonin CPN60, mitochondrial precursor	"gb:BJ273551
Ta.5346.2.S1_x_at	0.373332	lipase, putative	"gb:CA647901
Ta.3044.3.A1_at	0.373322	putative katanin	gb:CA639170
Ta.21031.1.S1_at	0.373267	Triticum aestivum expansin EXPA4 mRNA, complete cds	"gb:AY543530
Ta.13186.1.S1_x_at	0.373197	T51337 auxin-induced protein AIR12	gb:CK196827
Ta.6297.3.A1_at	0.373087	putative CDC21 protein	gb:BJ231319
Ta.385.1.A1_at	0.373077	arginine methyltransferase	gb:BG905293
Ta.9501.1.S1_at	0.37289	Actin-like protein mRNA, partial cds	"gb:CK203076
Ta.2746.3.S1_x_at	0.372872	peroxidase	gb:CA612157
Ta.25277.1.A1_at	0.372779	beta-fructofuranosidase	gb:CD454885
Ta.30698.1.S1_at	0.372459	putative peroxidase	gb:CN007990
Ta.1039.1.S1_at	0.372144	MDHM_ARATH Malate dehydrogenase, mitochondrial precursor	"gb:BJ323055
Ta.14097.1.S1_x_at	0.372097	anter-specific proline-rich protein APG precursor	gb:BQ807228
Ta.21115.1.A1_at	0.372086	peroxidase ATP4a	gb:BJ286175
Ta.5265.1.S1_x_at	0.371078	pEARLI 1-like protein	gb:BJ284623
Ta.7931.3.S1_at	0.369736	oxidoreductase, putative	"gb:CA672237
Ta.7378.5.A1_at	0.368685	MRNA for protein H2B-8, complete cds	"gb:BJ225202
Ta.3093.2.A1_x_at	0.3684	RNA helicase	gb:CA499821
Ta.7378.16.S1_x_at	0.367887	MRNA for protein H2B-8, complete cds	"gb:CD906311
Ta.11282.1.S1_at	0.367557	putative syntaxin-related protein	gb:CA616162
Ta.10438.2.S1_x_at	0.367172	60s ribosomal protein L34	gb:CA664403
Ta.19094.1.S1_at	0.366776	rac GTPase activating protein	gb:CD373880
Ta.22618.1.S1_at	0.365822	secretory carrier membrane protein, putative	"gb:CK212493
Ta.8775.1.S1_at	0.364508	GTP-binding protein - like	gb:BJ285078
Ta.1684.2.S1_a_at	0.364345	nucleoside diphosphate kinase 3	gb:CA648929
Ta.22867.1.S1_at	0.364098	cytochrome c oxidase subunit, putative	"gb:CK208259
Ta.19504.1.S1_at	0.363522	late embryonic abundant protein	gb:CA652768
Ta.4210.1.S1_a_at	0.363011	pyruvate dehydrogenase E1 beta subunit, putative	"gb:CK207542
Ta.6689.3.S1_a_at	0.362651	putative acetyltransferase	gb:CA628277
Ta.7841.2.S1_at	0.361983	putative aspartyl protease	gb:BQ160782
Ta.8891.1.S1_at	0.361899	putative 1-aminocyclopropane-1-carboxylate oxidase	gb:BQ162573
Ta.5566.3.S1_a_at	0.360353	TBA3_ARATH TUBULIN ALPHA-3ALPHA-5 CHAIN	gb:CA640220
Ta.27657.1.S1_at	0.359966	Triticum aestivum mRNA for protein H2A, complete cds, clone wcH2A-9	"gb:D38090.1
Ta.22965.1.S1_a_at	0.357382	ribosomal protein, putative	"gb:BE442523
Ta.1833.1.S1_s_at	0.356576	IM13_ARATH Mitochondrial import inner membrane translocase subunit Tim13	gb:CK194332
Ta.5867.1.S1_x_at	0.356365	putative pectinesterase	gb:BQ244512
Ta.29454.1.A1_at	0.354692	cysteine proteinase	gb:CA612915
Ta.11282.1.S1_x_at	0.354599	putative syntaxin-related protein	gb:CA616162
Ta.10438.3.S1_x_at	0.354446	60s ribosomal protein L34	gb:CA610766
Ta.7568.1.S1_x_at	0.354105	calmodulin, putative	"gb:BJ276089
Ta.29578.1.S1_s_at	0.353846	class 1 non-symbiotic hemoglobin	gb:CK200015
Ta.30891.1.S1_at	0.353663	putative basic blue protein	gb:BJ219255
Ta.11296.1.A1_at	0.353106	uracil phosphoribosyltransferase, putative	"gb:CK158719
Ta.1334.1.S1_at	0.353087	ACBP_ARATH Acyl-CoA-binding protein	gb:BJ263185
Ta.6926.1.S1_at	0.352203	PRO5_ARATH Profilin 5	gb:CK199728
Ta.27657.5.S1_at	0.352139	MRNA for protein H2A, complete cds, clone wcH2A-9	"gb:BJ320258
Ta.4458.1.A1_at	0.350562	GH3 like protein	gb:CK200357
Ta.4601.2.S1_at	0.35043	beta-glucosidase	gb:BJ310258
Ta.23290.2.S1_at	0.349831	aldehyde dehydrogenase	gb:CA609554
Ta.13192.1.S1_x_at	0.349148	putative ubiquinol--cytochrome-c reductase	gb:BJ281023
Ta.3094.1.S1_x_at	0.349078	epimerasedehydratase - like protein	gb:BJ216089
Ta.28682.3.S1_x_at	0.34882	T47675 glycoprotein-like	gb:CA632929
Ta.4262.2.S1_at	0.347973	RNA polymerase subunit	gb:BJ239619
Ta.9742.3.S1_x_at	0.34742	lipoxygenase, putative	"gb:BJ231452
Ta.7378.2.S1_x_at	0.346077	MRNA for protein H2B-8, complete cds	"gb:CK151738
Ta.19450.1.S1_at	0.346064	putative flavonol sulfotransferase	gb:CA651912
Ta.23667.1.S1_at	0.345235	Triticum aestivum mRNA for gibberellin 20-oxidase, clone S39A	"gb:Y14008.1
Ta.21792.1.S1_at	0.344116	T48531 alpha-glucosidase 1	gb:BQ169475
Ta.18968.1.S1_x_at	0.343592	hydroxymethyltransferase	gb:BJ262788
Ta.22625.1.A1_s_at	0.342455	serine carboxypeptidase II-like protein	gb:CA666706
Ta.48.1.S1_at	0.341557	Triticum aestivum WhUCP1a mRNA for uncoupling protein, complete cds	"gb:AB042428
Ta.14249.1.S1_at	0.341098	putative glycosyltransferase	gb:CA605379
Ta.25635.1.S1_at	0.340819	putative annexin	gb:CD373671
Ta.30472.1.S1_at	0.340633	putative beta-expansin	"gb:AB158404
Ta.30608.1.S1_at	0.340205	glucose-6-phosphate dehydrogenase	gb:CA602050
Ta.15889.3.A1_a_at	0.340066	putative chromomethylase	gb:BJ213871
Ta.3618.1.S1_at	0.339555	putative DNA replication licensing factor, mcm5	"gb:CK200238
Ta.1396.1.S1_at	0.339428	ARA4_ARATH Ras-related protein ARA-4	gb:CK165775
Ta.25635.3.S1_a_at	0.339417	putative annexin	gb:CA699468
Ta.7964.1.A1_at	0.33897	DNA-binding protein, putative	"gb:BQ281876
Ta.6964.1.S1_at	0.338384	CH60_ARATH Chaperonin CPN60, mitochondrial precursor	"gb:CD453568
Ta.10438.3.S1_at	0.337798	60s ribosomal protein L34	gb:CA610766
Ta.3094.2.S1_x_at	0.337129	epimerasedehydratase - like protein	gb:CK195837
Ta.14556.1.S1_x_at	0.336825	putative cyclin	gb:CD873495
Ta.27657.6.S1_x_at	0.336815	MRNA for protein H2A, complete cds, clone wcH2A-9	"gb:BJ274465
Ta.6986.1.S1_at	0.336741	putative replication protein A1	gb:CB307828
Ta.29542.1.S1_x_at	0.336717	Triticum aestivum mRNA for protein H2A, complete cd	"gb:D38087.1
Ta.6247.1.A1_x_at	0.336537	acetoacyl-CoA-thiolase	gb:BJ306295
Ta.4023.1.S1_at	0.335714	pyruvate kinase	gb:CK193538
Ta.29415.2.S1_x_at	0.335477	T47724 peptidylprolyl isomerase	gb:CK215276
Ta.6253.1.S1_a_at	0.335316	mitotic cyclin, putative	"gb:BQ238112
Ta.3093.2.A1_at	0.334729	RNA helicase	gb:CA499821
Ta.27657.2.S1_x_at	0.332728	MRNA for protein H2A, complete cds, clone wcH2A-9	"gb:CD934994
Ta.1684.2.S1_x_at	0.331801	nucleoside diphosphate kinase 3	gb:CA648929
Ta.7378.7.S1_at	0.331542	MRNA for protein H2B-8, complete cds	"gb:BJ308639
Ta.310.1.S1_at	0.331512	T48338 arabinogalactan protein-like	gb:CD454371
Ta.461.2.S1_at	0.330476	H3_MAIZE HISTONE H3	gb:CA606826
Ta.207.1.S1_at	0.330351	Triticum aestivum S276 (S276) mRNA, complete cds	"gb:AF031194
Ta.11506.1.S1_a_at	0.330345	disease resistance response protein-like	gb:CK215703
Ta.22962.1.S1_at	0.329797	T47615 histone H2A.FZ	gb:CN012324
Ta.7378.30.S1_x_at	0.329523	MRNA for protein H2B-8, complete cds	"gb:BJ219629
Ta.22962.1.S1_x_at	0.329049	T47615 histone H2A.FZ	gb:CN012324
Ta.25635.3.S1_x_at	0.328341	putative annexin	gb:CA699468
Ta.7828.1.A1_at	0.328293	MTD1_ARATH Probable mannitol dehydrogenase 1	gb:CA668071
Ta.29570.1.S1_at	0.328276	GTP-binding protein RAB7D, putative	"gb:CK211275
Ta.25470.1.A1_at	0.327114	T47850 homeobox-leucine zipper protein HAT3	gb:CD454102
Ta.24165.1.S1_x_at	0.326386	THG3_ARATH Gamma-thionin homolog At2g02130 precursor	gb:AJ613136
Ta.8465.1.S1_at	0.325788	putative protein kinase	gb:BQ161936
Ta.19469.1.A1_a_at	0.32532	histone-H4-like protein	gb:CA628396
Ta.11649.1.A1_at	0.324674	putative alcohol dehydrogenase	gb:BQ170526
Ta.27101.3.S1_at	0.323602	histone H3.3	gb:CK209895
Ta.10712.1.S1_at	0.323261	T48156 hypothetical protein T10O8.50	gb:BQ166339
Ta.27657.12.S1_at	0.323087	MRNA for protein H2A, complete cds, clone wcH2A-9	"gb:CD869995
Ta.3094.2.S1_at	0.32195	epimerasedehydratase - like protein	gb:CK195837
TaAffx.69777.1.S1_at	0.321506	Wheat (T.durum) germ agglutinin mRNA, 3 end	"gb:J02961.1
Ta.6411.1.S1_at	0.320151	Partial mRNA for putative transcription factor MADS32	gb:BJ311449
Ta.7931.2.S1_x_at	0.320118	oxidoreductase, putative	"gb:CA631572
Ta.339.3.S1_at	0.31924	putative amine oxidase	gb:AJ612213
Ta.7378.27.S1_at	0.319092	MRNA for protein H2B-8, complete cds	"gb:BJ220679
Ta.9347.2.A1_x_at	0.318691	membrane protein, putative	"gb:CK215681
Ta.8616.1.A1_at	0.317807	expansin S2 precursor, putative	"gb:BQ162131
Ta.22965.3.S1_at	0.317094	ribosomal protein, putative	"gb:CA601619
Ta.428.1.S1_at	0.31647	major intrinsic protein	gb:CK155078
Ta.21115.3.A1_s_at	0.316123	peroxidase ATP4a	gb:BJ287359
Ta.9181.3.S1_x_at	0.31555	acyl carrier - like protein	gb:CA630230
Ta.10233.1.S1_at	0.315489	T51791 serthr specific protein kinase-like protein	gb:BJ252002
Ta.7378.27.S1_x_at	0.315464	MRNA for protein H2B-8, complete cds	"gb:BJ220679
Ta.30706.1.S1_at	0.315368	Triticum aestivum expansin EXPA6 mRNA, complete cds	"gb:AY543532
Ta.27657.14.S1_x_at	0.314639	MRNA for protein H2A, complete cds, clone wcH2A-9	"gb:BJ310437
Ta.5426.2.A1_a_at	0.314137	C723_ARATH Cytochrome P450 71B3	gb:BJ282865
Ta.7568.3.S1_x_at	0.313945	calmodulin, putative	"gb:CA594090
Ta.20804.1.S1_x_at	0.313072	germin-like protein	gb:CK212426
Ta.3093.1.S1_at	0.312269	RNA helicase	gb:CD453942
Ta.3072.1.S1_at	0.311584	dihydrolipoamide S-acetyltransferase	gb:CK214648
Ta.29082.1.S1_at	0.311492	BGAL_ECOLI Beta-galactosidase	gb:CA635460
Ta.27101.3.S1_x_at	0.31136	histone H3.3	gb:CK209895
Ta.20771.1.S1_at	0.310846	Triticum aestivum expansin EXPB8 mRNA, complete cds	"gb:AY543542
Ta.5619.1.S1_x_at	0.310095	laccase	gb:BE430514
Ta.27168.1.S1_at	0.309971	pEARLI 1-like protein	gb:BQ838219
Ta.3475.1.A1_at	0.309948	S71268 beta-fructofuranosidase	gb:CK206362
Ta.11118.1.S1_at	0.3087	T00782 probable anthranilate phosphoribosyltransferase	gb:BQ169415
Ta.21115.1.A1_x_at	0.308469	peroxidase ATP4a	gb:BJ286175
Ta.11506.2.S1_at	0.30841	disease resistance response protein-like	gb:BQ170243
Ta.13782.2.S1_at	0.308086	cytosolic factor, putative	"gb:CA641202
Ta.7931.2.S1_a_at	0.307789	oxidoreductase, putative	"gb:CA631572
Ta.19088.1.S1_at	0.307613	T49953 prx10 peroxidase-like protein	gb:CA647032
Ta.9347.2.A1_at	0.307472	membrane protein, putative	"gb:CK215681
Ta.7883.1.S1_x_at	0.307121	dirigent protein, putative	"gb:CK212322
Ta.3108.1.S1_at	0.307054	T48459 cytochrome P450-like protein	gb:CA638864
Ta.23142.9.S1_at	0.306494	Wheat (T.aestivum) gamma-gliadin class B-III mRNA	gb:BQ804739
Ta.22862.1.S1_x_at	0.306301	S71222 xyloglucan endo-1,4-beta-D-glucanase"	"gb:CA638283
Ta.28145.1.S1_x_at	0.306233	pEARLI 1-like protein	gb:CA603299
Ta.27657.7.S1_x_at	0.30579	MRNA for protein H2A, complete cds, clone wcH2A-9	"gb:BJ306445
Ta.5659.1.S1_at	0.305568	THG3_ARATH Gamma-thionin homolog At2g02130 precurso	gb:CD913078
Ta.1580.1.A1_a_at	0.304611	dihydroxyacetone 3-phosphate reductase	gb:BE445787
Ta.20658.2.S1_x_at	0.304248	lipase, putative	"gb:BJ285838
Ta.22618.1.S1_a_at	0.303937	secretory carrier membrane protein, putative	"gb:CK212493
Ta.2212.1.A1_at	0.30354	putative acyl-CoA synthetase	gb:CK171828
Ta.27168.1.S1_x_at	0.303345	pEARLI 1-like protein	gb:BQ838219
Ta.14461.1.S1_x_at	0.30288	T47994 germin-like protein	gb:CK211188
Ta.3094.3.A1_x_at	0.301957	epimerasedehydratase - like protein	gb:CK210783
Ta.339.1.A1_x_at	0.301628	putative amine oxidase	gb:BG905395
Ta.16155.1.A1_at	0.301289	peroxidase, putative	"gb:CD452958
Ta.20767.2.S1_a_at	0.301151	peroxidase	gb:CA653487
Ta.25631.1.A1_at	0.300531	extensin-like protein	gb:CK195720
Ta.11069.1.A1_at	0.300422	putative GATA-type zinc finger transcription factor	gb:CD373969
Ta.1441.1.S1_at	0.299618	T50006 receptor protein kinase-like protein	gb:CD492052
Ta.13950.2.S1_x_at	0.298728	T51717 extensin-like protein (imported)	gb:CA633656
Ta.5619.1.S1_s_at	0.298565	laccase	gb:BE430514
Ta.25946.1.A1_at	0.298242	anionic peroxidase, putative	"gb:CD454681
Ta.27657.9.S1_x_at	0.297656	MRNA for protein H2A, complete cds, clone wcH2A-9	"gb:BJ308450
Ta.2876.2.A1_at	0.2945	PCN1_ARATH Proliferating cellular nuclear antigen 1	gb:CK213813
Ta.16805.1.A1_at	0.29435	quinone oxidoreductase -like protein	gb:CA613469
Ta.7378.12.S1_at	0.293539	MRNA for protein H2B-8, complete cds	"gb:BQ295477
Ta.9491.1.S1_at	0.293091	pectinesterase, putative	"gb:CD452852
Ta.27657.9.S1_at	0.293043	MRNA for protein H2A, complete cds, clone wcH2A-9	"gb:BJ308450
Ta.7378.12.S1_x_at	0.2928	MRNA for protein H2B-8, complete cds	"gb:BQ295477
Ta.7378.28.S1_x_at	0.292723	MRNA for protein H2B-8, complete cds	"gb:BJ229643
Ta.19469.1.A1_x_at	0.292055	histone-H4-like protein	gb:CA628396
Ta.6538.1.S1_at	0.290983	histone H2A, putative	"gb:CD932326
Ta.7378.34.S1_at	0.290702	MRNA for protein H2B-8	"gb:BJ305771
Ta.4783.2.S1_at	0.289762	protein kinase, putative	"gb:CA623971
Ta.28486.1.A1_at	0.287888	T48277 hypothetical protein T22P11.150	gb:CA719316
Ta.9347.3.S1_x_at	0.285127	membrane protein, putative	"gb:BQ162095
Ta.1880.1.S1_at	0.284453	peroxidase ATP19a	gb:BJ285618
Ta.28599.1.S1_at	0.284178	T48531 alpha-glucosidase 1	gb:CD373719
Ta.22965.1.S1_at	0.28265	ribosomal protein, putative	"gb:BE442523
Ta.6247.2.S1_at	0.281814	acetoacyl-CoA-thiolase	gb:BM134793
Ta.5577.1.S1_at	0.281559	ADF4_ARATH Actin-depolymerizing factor 4	gb:BJ320308
Ta.18968.1.S1_s_at	0.281553	hydroxymethyltransferase	gb:BJ262788
Ta.9704.1.S1_at	0.28132	Enoyl-Acp reductase mRNA, partial cds	"gb:CK194340
Ta.7378.37.S1_x_at	0.280957	MRNA for protein H2B-8, complete cds	"gb:BJ306762
Ta.19469.2.A1_x_at	0.280174	histone-H4-like protein	gb:CK216356
Ta.7378.35.S1_x_at	0.279685	MRNA for protein H2B-8, complete cds	"gb:CK217139
Ta.1197.1.S1_at	0.277151	Triticum aestivum alpha 1,4-glucan phosphorylase mRNA, complete cds	"gb:AF275551
Ta.9181.2.S1_x_at	0.276498	acyl carrier - like protein	gb:CA598378
Ta.26234.1.A1_at	0.276212	CTP-synthetase, putative	"gb:CD453029
Ta.7378.22.S1_x_at	0.275902	MRNA for protein H2B-8, complete cds	"gb:BJ214626
Ta.17243.1.S1_at	0.275247	2204245A hydroxy methylglutaryl CoA synthase	gb:CA619044
Ta.5334.1.A1_at	0.27476	peroxidase like protein	gb:BJ286184
Ta.20658.3.S1_x_at	0.27406	lipase, putative	"gb:BJ294354
Ta.19443.1.S1_at	0.272911	putative isoamylase	gb:CD454729
Ta.25274.1.A1_x_at	0.272772	S57951 beta-fructofuranosidase	gb:CD373433
Ta.1880.2.S1_x_at	0.272677	peroxidase ATP19a	gb:BJ283930
Ta.7378.14.S1_at	0.270026	MRNA for protein H2B-8, complete cds	"gb:BJ307788
Ta.1561.3.S1_at	0.269684	putative small nuclear ribonucleoprotein	gb:CA724887
Ta.7378.22.S1_at	0.269082	MRNA for protein H2B-8, complete cds	"gb:BJ214626
Ta.19555.1.S1_a_at	0.268612	putative cytochrome c oxidase subunit Vb	gb:CA653351
Ta.20658.1.S1_x_at	0.265925	lipase, putative	"gb:BQ236450
Ta.2157.1.A1_s_at	0.265119	S48020 kinesin-related protein katC	gb:BG607913
Ta.27101.7.S1_x_at	0.265088	histone H3.3	gb:BJ221566
Ta.5153.1.S1_at	0.264884	prolin-rich protein, putative	"gb:CA615740
Ta.7378.1.S1_x_at	0.264585	Triticum aestivum mRNA for protein H2B-8, complete cds	"gb:D37943.1
Ta.27101.7.S1_at	0.262661	histone H3.3	gb:BJ221566
Ta.3864.1.S1_x_at	0.262629	high affinity Ca2+ antiporter	gb:BQ838082
Ta.18480.2.S1_x_at	0.261081	putative receptor-like protein kinase	gb:CA631011
Ta.9288.3.S1_x_at	0.260225	putative peroxidase	gb:BJ256761
Ta.19292.1.S1_x_at	0.259469	berberine bridge enzyme	gb:CA649761
Ta.2876.1.S1_x_at	0.259205	PCN1_ARATH Proliferating cellular nuclear antigen 1	gb:BE417035
Ta.11990.1.A1_at	0.259166	S24C_ARATH Protein transport protein Sec24-like CEF	gb:BQ171218
Ta.18871.1.S1_x_at	0.258571	putative cytochrome P450	gb:CA639125
Ta.19555.1.S1_at	0.258429	putative cytochrome c oxidase subunit Vb	gb:CA653351
Ta.18709.1.S1_at	0.258351	T01382 ribonucleoprotein homolog T4I9.1	gb:CA641061
Ta.21757.1.A1_at	0.257927	oxidoreductase, putative	"gb:CA700844
Ta.15889.1.A1_a_at	0.256056	putative chromomethylase	gb:CA500212
Ta.8832.1.S1_at	0.252814	NADH dehydrogenase like protein	gb:BJ294317
Ta.9000.1.S1_at	0.251976	MRNA for beta-fructosidase, partial CDS	"gb:CD453515
Ta.7378.36.S1_x_at	0.251936	MRNA for protein H2B-8, complete cds	"gb:BJ305501
Ta.24553.1.A1_at	0.250786	GLT1_ARATH Germin-like protein subfamily T member 1 precursor	gb:CA662341
Ta.20658.1.S1_a_at	0.249138	lipase, putative	"gb:BQ236450
Ta.7104.1.S1_at	0.248987	phosphoethanolamine N-methyltransferase, putative	"gb:CK207653
Ta.7378.25.S1_at	0.248624	MRNA for protein H2B-8, complete cds	"gb:BJ221397
Ta.27657.14.S1_s_at	0.247758	MRNA for protein H2A, complete cds	"gb:BJ310437
Ta.1880.1.S1_x_at	0.247641	peroxidase ATP19a	gb:BJ285618
Ta.14482.1.S1_at	0.247007	putative transcription factor	gb:BJ214882
Ta.113.1.S1_at	0.246494	Triticum aestivum high-affinity potassium uptake transporter (hkt1) mRNA, complete cds	"gb:U16709.1
Ta.7378.36.S1_at	0.245379	MRNA for protein H2B-8, complete cds	"gb:BJ305501
Ta.13209.1.S1_at	0.245177	adenine phosphoribosyltransferase	gb:CA702541
Ta.13782.1.S1_x_at	0.245125	cytosolic factor, putative	"gb:BQ238347
Ta.18871.1.S1_at	0.244985	putative cytochrome P450	gb:CA639125
Ta.7470.1.S1_at	0.244387	membrane protein, putative	"gb:CK200781
Ta.28132.1.S1_x_at	0.243625	histone H2A, putative	"gb:CA632830
Ta.18865.1.A1_at	0.243516	AX110P -like protein	gb:CK208332
Ta.7378.1.S1_at	0.242928	Triticum aestivum mRNA for protein H2B-8, complete cds	"gb:D37943.1
Ta.29415.1.S1_at	0.242781	T47724 peptidylprolyl isomerase	gb:BQ839093
Ta.3696.3.S1_a_at	0.241856	proline oxidase, mitochondrial precursor -like protein	"gb:CA647018
Ta.20804.2.S1_x_at	0.240518	germin-like protein	gb:CK211106
Ta.14539.2.S1_a_at	0.240244	T45902 inorganic pyrophosphatase-like protein	gb:CA597464
Ta.25406.1.S1_at	0.239365	putative peroxidase	gb:CD490849
Ta.30659.1.S1_at	0.238414	aluminum-activated malate transporter	"gb:AB081803
Ta.16845.2.S1_x_at	0.237077	pathogenesis-related protein homolog	gb:CA653144
Ta.29578.2.S1_at	0.236795	class 1 non-symbiotic hemoglobin	gb:CD490460
Ta.28139.1.S1_at	0.235331	AGO1_ARATH Argonaute protein	gb:CK216349
Ta.9458.2.S1_x_at	0.233521	T45902 inorganic pyrophosphatase-like protein	gb:BJ287169
Ta.19101.1.S1_at	0.232876	PR-1-like protein	gb:CA647221
Ta.7378.37.S1_at	0.232091	MRNA for protein H2B-8, complete cds	"gb:BJ306762
Ta.1520.3.S1_x_at	0.231689	extensin-like protein	gb:CA593384
Ta.28766.1.S1_at	0.231359	xyloglucan endo-1,4-beta-D-glucanase	"gb:CN011869
Ta.9458.1.S1_x_at	0.230575	T45902 inorganic pyrophosphatase-like protein	gb:CD452358
Ta.7378.17.S1_x_at	0.227967	MRNA for protein H2B-8, complete cds	"gb:BJ239545
Ta.22759.1.S1_x_at	0.225037	putative membrane protein	gb:CK159977
Ta.3596.1.S1_x_at	0.224434	T51527 UDP-glucose dehydrogenase-like protein	gb:CK154974
Ta.13950.1.S1_x_at	0.224228	T51717 extensin-like protein (imported)	gb:CK199480
Ta.25639.1.S1_at	0.224033	T47994 germin-like protein	gb:CD373696
Ta.7378.6.S1_at	0.223237	MRNA for protein H2B-8, complete cds	"gb:BJ255915
Ta.3094.3.A1_at	0.222772	epimerasedehydratase - like protein	gb:CK210783
Ta.5642.1.A1_at	0.222524	peroxidase like protein	gb:CA603646
Ta.1740.1.S1_at	0.221705	reversibly glycosylated polypeptide-1	gb:BJ283175
Ta.18965.1.S1_at	0.221074	putative uclacyanin I	gb:CA644912
Ta.13782.1.S1_at	0.219618	cytosolic factor, putative	"gb:BQ238347
Ta.9458.3.S1_x_at	0.219326	T45902 inorganic pyrophosphatase-like protein	gb:CK151743
Ta.2925.1.S1_s_at	0.217698	2204245A hydroxy methylglutaryl CoA synthase	gb:BJ277030
Ta.3723.1.S1_at	0.217673	Beta-tubulin 6 (Tubb6) mRNA, partial cds	"gb:CA638896
Ta.6538.2.S1_at	0.215677	histone H2A, putative	"gb:CK214714
Ta.9396.3.S1_at	0.213886	S71222 xyloglucan endo-1,4-beta-D-glucanase	"gb:CA641406
Ta.27750.1.S1_at	0.21363	T.aestivum mRNA for germin-like protein	gb:CD373503
Ta.7592.1.S1_at	0.210692	T51546 cellulose synthase catalytic subunit-like protein	gb:BJ219357
Ta.20565.1.S1_at	0.210645	T46199 hypothetical protein T8P19.60	gb:CA643697
Ta.8600.1.S1_s_at	0.2104	T47837 beta-glucosidase-like protein	gb:BQ162110
Ta.9396.1.S1_a_at	0.210232	S71222 xyloglucan endo-1,4-beta-D-glucanase	"gb:CA606310
Ta.9396.1.S1_x_at	0.208734	S71222 xyloglucan endo-1,4-beta-D-glucanase	"gb:CA606310
Ta.7378.18.S1_x_at	0.207226	MRNA for protein H2B-8, complete cds	"gb:CB307642
Ta.2952.1.S1_at	0.205275	RpL22-P1; PARP-binding protein-12 (Drosophila melanogaster)	gb:BJ208107
Ta.8827.1.S1_at	0.205031	T00748 4-alpha-glucanotransferase homolog T20B5.4	gb:BQ162467
Ta.7378.21.S1_at	0.204601	MRNA for protein H2B-8, complete cds	"gb:BJ310041
Ta.4783.1.S1_x_at	0.203713	protein kinase, putative	"gb:CK200871
Ta.9347.3.S1_at	0.203324	membrane protein, putative	"gb:BQ162095
Ta.9396.2.S1_at	0.203154	S71222 xyloglucan endo-1,4-beta-D-glucanase	"gb:CA614262
Ta.22673.1.S1_s_at	0.201548	Triticum aestivum germin protein precursor, mRNA, complete cds.	"gb:M21962.1
Ta.23414.1.S1_at	0.201391	putative NADP-dependent oxidoreductase	gb:CD452900
Ta.16248.1.S1_at	0.200956	C29149 proline-rich protein - mouse	gb:CK214599
Ta.18703.1.S1_at	0.200604	expansin S2 precursor, putative	"gb:CA640998
Ta.9458.2.S1_at	0.199934	T45902 inorganic pyrophosphatase-like protein	gb:BJ287169
Ta.3596.1.S1_a_at	0.199912	T51527 UDP-glucose dehydrogenase-like protein	gb:CK154974
Ta.9458.1.S1_at	0.199623	T45902 inorganic pyrophosphatase-like protein	gb:CD452358
Ta.7378.18.S1_at	0.199593	MRNA for protein H2B-8, complete cds	"gb:CB307642
Ta.26458.1.A1_at	0.199555	expansin S2 precursor, putative	"gb:CD490917
Ta.9347.1.S1_s_at	0.198751	membrane protein, putative	"gb:CK196920
Ta.19435.1.S1_at	0.197854	T01953 hypothetical protein T2L5.6	gb:CA651707
Ta.943.1.A1_x_at	0.196394	anthranilate N-benzoyltransferase	gb:CK196795
Ta.23414.1.S1_x_at	0.195844	putative NADP-dependent oxidoreductase	gb:CD452900
Ta.27168.2.S1_at	0.194797	pEARLI 1-like protein	gb:CA611658
Ta.3093.1.S1_a_at	0.194344	RNA helicase	gb:CD453942
Ta.8783.1.A1_at	0.193439	S46236 histidine transport protein	gb:BQ162386
Ta.1880.1.S1_a_at	0.193379	peroxidase ATP19a	gb:BJ285618
Ta.18480.2.S1_at	0.190068	putative receptor-like protein kinase	gb:CA631011
Ta.943.1.A1_s_at	0.188837	anthranilate N-benzoyltransferase	gb:CK196795
Ta.3093.3.A1_at	0.188543	RNA helicase	gb:CN012478
Ta.8879.1.A1_at	0.188528	calmodulin-like protein	gb:BQ162556
Ta.26169.1.A1_at	0.187815	putative late embryogenesis abundant protein	gb:CD452458
Ta.2936.2.A1_a_at	0.187209	H+-transporting ATPase chain E, vacuolar	"gb:BJ214887
Ta.7934.2.S1_x_at	0.187142	CA28_HUMAN Collagen alpha 2	gb:BQ160963
Ta.10662.1.S1_at	0.184869	putative peroxidase	gb:BE445592
Ta.13146.1.S1_at	0.183903	S52770 subtilisin-like proteinase	gb:BQ294784
Ta.5636.1.S1_x_at	0.18386	putative lipase	gb:BJ286694
Ta.30934.1.A1_at	0.183012	lipase, putative	"gb:CA632609
Ta.1197.1.S1_x_at	0.18252	Triticum aestivum alpha 1,4-glucan phosphorylase mRNA, complete cds	"gb:AF275551
Ta.14539.1.S1_at	0.179023	T45902 inorganic pyrophosphatase-like protein	gb:CK155207
Ta.2936.1.S1_x_at	0.17833	H+-transporting ATPase chain E, vacuolar	"gb:CK155237
Ta.18926.1.S1_at	0.175019	blue copper protein, putative	"gb:CK198662
Ta.10662.1.S1_a_at	0.174002	putative peroxidase	gb:BE445592
Ta.7934.1.S1_x_at	0.173357	CA28_HUMAN Collagen alpha 2	gb:BE488824
Ta.10696.1.A1_at	0.173293	T48459 cytochrome P450-like protein	gb:BQ166314
Ta.16291.1.S1_at	0.171877	T51717 extensin-like protein (imported)	gb:CA604159
Ta.7436.2.S1_at	0.162764	T51717 extensin-like protein (imported)	gb:CA711140
Ta.26135.1.A1_at	0.162563	jacalin, putative	"gb:CD452908
Ta.19292.1.S1_at	0.162513	berberine bridge enzyme	gb:CA649761
Ta.8938.1.S1_at	0.161811	pEARLI 1-like protein	gb:BQ162656
Ta.701.1.S1_at	0.1618	Triticum aestivum mRNA for omega-3 fatty acid desaturase, complete cds	"gb:D84678.1
Ta.9599.1.S1_a_at	0.161008	T48065 Glutathione transferase III-like protein	gb:BJ229788
Ta.1674.1.S1_s_at	0.16002	protein kinase, putative	"gb:CA609826
Ta.18318.1.S1_at	0.158545	T50027 annexin-like protein	gb:CA634272
Ta.30703.1.S1_at	0.158123	Wheat mRNA for endo-xyloglucan transferase, complete cds	"gb:D16457.1
Ta.5636.1.S1_at	0.157866	putative lipase	gb:BJ286694
Ta.13720.1.S1_at	0.15784	putative C-4 sterol methyl oxidase	gb:BQ295351
Ta.26257.1.A1_at	0.152866	S71268 beta-fructofuranosidase	gb:CD491672
Ta.8784.1.S1_at	0.151862	putative late embryogenesis abundant protein	gb:CD452671
Ta.18965.2.S1_at	0.150184	putative uclacyanin I	gb:CA608704
Ta.16845.3.S1_at	0.150129	pathogenesis-related protein homolog	gb:CA642823
Ta.3596.2.A1_x_at	0.147956	T51527 UDP-glucose dehydrogenase-like protein	gb:BJ266692
Ta.28370.1.S1_at	0.147656	extensin-like protein	gb:CA728072
Ta.19188.3.S1_a_at	0.145828	pEARLI 1-like protein	gb:CA638918
Ta.18791.1.S1_at	0.14487	S71222 xyloglucan endo-1,4-beta-D-glucanase	"gb:CA642223
Ta.28157.1.S1_at	0.144684	ACP1_ARATH Acyl carrier protein 1, chloroplast precursor	"gb:CA642241
Ta.21777.1.S1_a_at	0.14306	T51717 extensin-like protein	gb:CN010771
Ta.11673.1.A1_at	0.143037	peroxidase	gb:BQ170574
Ta.3391.1.A1_s_at	0.1425	putative pollen-specific protein	gb:CK169373
Ta.9481.1.S1_at	0.140773	B12D-like protein	gb:BQ744545
Ta.15964.1.S1_at	0.138353	GTP-binding protein Rab11	gb:CA502550
Ta.22770.1.S1_at	0.137171	protease inhibitor II	gb:CK200775
Ta.18981.1.S1_at	0.131682	laccase - like protein	gb:CA645095
Ta.20938.1.A1_a_at	0.126598	nodulin-like protein	gb:BQ169082
Ta.26076.1.A1_at	0.125898	12-oxophytodienoate reductase	gb:CD452493
Ta.19188.1.S1_at	0.125088	pEARLI 1-like protein	gb:CK194373
Ta.18082.1.S1_at	0.123096	T47837 beta-glucosidase-like protein	gb:CA630215
Ta.1674.2.S1_s_at	0.12115	protein kinase, putative	"gb:CA688814
Ta.9481.1.S1_x_at	0.121051	B12D-like protein	gb:BQ744545
Ta.23021.1.A1_at	0.119934	putative glucosyltransferase	gb:CA722467
Ta.20938.2.A1_x_at	0.119261	nodulin-like protein	gb:CA624118
Ta.19188.2.S1_x_at	0.11904	pEARLI 1-like protein	gb:CA606164
Ta.19206.1.A1_x_at	0.116361	pEARLI 1-like protein	gb:CA648736
Ta.9288.2.S1_x_at	0.115755	putative peroxidase	gb:CA608439
Ta.20938.1.A1_at	0.115399	nodulin-like protein	gb:BQ169082
Ta.4048.1.S1_at	0.115161	laccase - like protein	gb:BJ275846
Ta.16286.1.S1_at	0.111988	anionic peroxidase, putative	"gb:CA604105
Ta.23740.1.S1_x_at	0.11022	peroxidase	gb:CD490445
Ta.26125.1.S1_at	0.109514	glycine-rich protein	gb:CD452833
Ta.3.1.S1_at	0.107028	T.aestivum mRNA for beta-amylase	gb:BJ265463
Ta.5568.2.S1_at	0.106554	xyloglucan endotransglycosylase - like protein	gb:BJ280550
Ta.27477.1.S1_x_at	0.103682	germin, putative	"gb:CD373670
Ta.19407.1.S1_at	0.103625	RNA recognition motif-containing protein SEB-4	gb:CA644762
Ta.28139.2.S1_x_at	0.103149	AGO1_ARATH Argonaute protein	gb:CA635297
Ta.20221.1.S1_at	0.101278	expansin S2 precursor, putative	"gb:CA637685
Ta.937.1.A1_at	0.100191	epoxide hydrolase	gb:BE443499
Ta.22967.1.S1_x_at	0.0976133	T.aestivum mRNA for germin-like protein	"gb:CA690832
Ta.19206.1.A1_at	0.0913754	pEARLI 1-like protein	gb:CA648736
Ta.26174.1.S1_at	0.0858214	epoxide hydrolase	gb:CD452499
Ta.7963.2.S1_x_at	0.0852355	disease resistance response protein-like	gb:CK215257
Ta.24723.1.S1_x_at	0.0849573	germin, putative	"gb:CA667447
Ta.9481.2.S1_x_at	0.0809363	B12D-like protein	gb:CK202183
Ta.9481.2.S1_at	0.0759403	B12D-like protein	gb:CK202183
Ta.14580.1.S1_at	0.0685406	putative peroxidase	gb:CK199688
Ta.14492.2.S1_at	0.0637663	pEARLI 1-like protein	gb:CA631890
Ta.27477.1.S1_at	0.0568003	germin, putative	"gb:CD373670
Ta.5568.1.A1_at	0.0567806	xyloglucan endotransglycosylase - like protein	gb:BJ285564
Ta.14010.3.S1_x_at	0.056339	peroxidase ATP19a	gb:BJ285679
Ta.9288.1.S1_x_at	0.0554825	putative peroxidase	gb:CK152619
Ta.21079.1.S1_at	0.0544805	peroxidase	gb:CA646768
Ta.87.1.S1_x_at	0.0538612	T.aestivum mRNA for germin-like protein 1	gb:BE404592
Ta.87.1.S1_at	0.0523491	T.aestivum mRNA for germin-like protein 1	gb:BE404592
Ta.25636.1.S1_at	0.0505401	putative beta-expansin	gb:CD373673
Ta.7963.1.S1_x_at	0.0495563	disease resistance response protein-like	gb:CA621564
Ta.14580.2.S1_x_at	0.0453539	putative peroxidase	gb:CA641197
Ta.14580.2.S1_at	0.0437526	putative peroxidase	gb:CA641197
Ta.1576.1.S1_at	0.0432356	glycine-rich protein	gb:BE443977
Ta.1883.1.S1_s_at	0.0427148	pollen-specific protein BAN102-like protein	gb:CA614611
Ta.21137.1.S1_x_at	0.0414386	peroxidase	gb:CA613289
Ta.14010.1.S1_at	0.0400993	peroxidase ATP19a	gb:CA644569
Ta.13715.1.S1_s_at	0.0396161	Transcribed sequence with weak similarity to protein sp:P43082 (A.thaliana) HEVL_ARATH Hevein-like protein precursor	gb:CD453602
Ta.1876.1.S1_s_at	0.0394094	Transcribed sequence with weak similarity to protein ref:NP_195326.1 (A.thaliana) glycine-rich protein (Arabidopsis thaliana)	gb:BE443006
Ta.23677.1.A1_at	0.0386521	peroxidase (Arabidopsis thaliana)	gb:BJ284210
Ta.14580.3.S1_x_at	0.0369841	putative peroxidase	gb:CA614411
Ta.8805.1.A1_at	0.0368088	putative peroxidase	gb:BQ162431
Ta.14010.2.S1_x_at	0.0360684	peroxidase ATP19a	gb:CD490639
Ta.24624.1.S1_at	0.0360388	putative peroxidase	gb:CA612281
Ta.1876.1.S1_x_at	0.0256011	Transcribed sequence with weak similarity to protein ref:NP_195326.1 (A.thaliana) glycine-rich protein (Arabidopsis thaliana)	gb:BE443006
Ta.25479.1.S1_at	0.0225279	DYW7 protein	gb:CA645926
Ta.14010.2.S1_at	0.0212539	peroxidase ATP19a	gb:CD490639

## Sheet: 8h Vs 72h upregulated
Probe Set ID	Fold Change		Genebank Assession Number
Ta.21137.1.S1_x_at	38.1409	peroxidase	gb:CA613289
Ta.24624.1.S1_at	32.0314	putative peroxidase	gb:CA612281
Ta.14580.3.S1_x_at	31.7551	putative peroxidase	gb:CA614411
Ta.14010.2.S1_at	28.4436	peroxidase ATP19a	gb:CD490639
Ta.25479.1.S1_at	26.8522	DYW7 protein	gb:CA645926
Ta.9288.1.S1_x_at	24.6245	putative peroxidase	gb:CK152619
Ta.1876.1.S1_x_at	23.9357	glycine-rich protein	gb:BE443006
Ta.14580.2.S1_x_at	22.4364	putative peroxidase	gb:CA641197
Ta.14580.2.S1_at	22.214	putative peroxidase	gb:CA641197
Ta.14010.1.S1_at	21.3394	peroxidase ATP19a	gb:CA644569
Ta.14010.2.S1_x_at	19.3893	peroxidase ATP19a	gb:CD490639
Ta.8805.1.A1_at	19.1243	putative peroxidase	gb:BQ162431
Ta.13715.1.S1_s_at	18.0353	Transcribed sequence with weak similarity to protein sp:P43082 (A.thaliana) HEVL_ARATH Hevein-like protein precursor	gb:CD453602
Ta.9288.2.S1_x_at	16.2461	putative peroxidase	gb:CA608439
Ta.23677.1.A1_at	15.8638	peroxidase	gb:BJ284210
Ta.1876.1.S1_s_at	15.7331	glycine-rich protein	gb:BE443006
Ta.14010.3.S1_x_at	15.1586	peroxidase ATP19a	gb:BJ285679
Ta.1883.1.S1_s_at	12.9504	pollen-specific protein BAN102-like protein	gb:CA614611
Ta.18082.1.S1_at	12.6628	T47837 beta-glucosidase-like protein	gb:CA630215
Ta.25636.1.S1_at	12.5221	putative beta-expansin。Root expansin and root hair formation	gb:CD373673
Ta.14580.1.S1_at	12.3953	putative peroxidase	gb:CK199688
Ta.18981.1.S1_at	12.0548	Transcribed sequence with weak similarity to protein sp:P43082 (A.thaliana) HEVL_ARATH Hevein-like protein precursor	gb:CA645095
Ta.21079.1.S1_at	12.0301	peroxidase (	gb:CA646768
Ta.4048.1.S1_at	11.9529	Transcribed sequence with weak similarity to protein ref:NP_200810.1 (A.thaliana) laccase - like protein (Arabidopsis thaliana)	gb:BJ275846
Ta.10696.1.A1_at	11.3699	T48459 cytochrome P450-like protein	gb:BQ166314
Ta.7963.1.S1_x_at	11.0727	disease resistance response protein-like	gb:CA621564
Ta.5568.1.A1_at	11.0614	xyloglucan endotransglycosylase - like protein. XET is responsible for cutting and rejoining intermicrofibrillar xyloglucan chains and that it thus causes the wall-loosening required for plant cell expansion.	gb:BJ285564
Ta.20938.1.A1_at	10.8659	nodulin-like protein..Major intrinsic proteins (MIPs) are a diverse class of integral membrane proteins that facilitate the transport of water and some small solutes across cellular membranes.	gb:BQ169082
Ta.20938.2.A1_x_at	10.5778	nodulin-like protein	gb:CA624118
Ta.19188.2.S1_x_at	10.2293	pEARLI 1-like protein	gb:CA606164
Ta.19206.1.A1_at	10.1769	pEARLI 1-like protein	gb:CA648736
Ta.26257.1.A1_at	9.65062	S71268 beta-fructofuranosidas	gb:CD491672
Ta.20938.1.A1_a_at	9.54873	nodulin-like protein	gb:BQ169082
Ta.116.1.S1_at	9.48352	MRNA for putative In2.1-like protein	gb:BE404653
Ta.4016.1.S1_at	9.46614	O-methyltransferase - like protein	gb:BJ256875
Ta.27477.1.S1_at	9.33992	germin, putative	"gb:CD373670
Ta.1576.1.S1_at	9.32004	glycine-rich protein	gb:BE443977
Ta.19188.1.S1_at	9.17815	pEARLI 1-like protein	gb:CK194373
Ta.87.1.S1_at	9.13434	T.aestivum mRNA for germin-like protein 1	gb:BE404592
Ta.20221.1.S1_at	9.05223	expansin S2 precursor, putative	"gb:CA637685
Ta.18791.1.S1_at	8.91812	S71222 xyloglucan endo-1,4-beta-D-glucanase	"gb:CA642223
Ta.87.1.S1_x_at	8.8343	T.aestivum mRNA for germin-like protein 1	gb:BE404592
Ta.28139.2.S1_x_at	8.71776	AGO1_ARATH Argonaute protein	gb:CA635297
Ta.19188.3.S1_a_at	8.60803	pEARLI 1-like protein	gb:CA638918
Ta.9481.2.S1_at	8.34092	B12D-like protein	gb:CK202183
Ta.18703.1.S1_at	8.3375	expansin S2 precursor, putative	"gb:CA640998
Ta.3.1.S1_at	8.25631	T.aestivum mRNA for beta-amylase	gb:BJ265463
Ta.9058.1.S1_at	8.15255	S71276 beta-fructofuranosidase	gb:CA642666
Ta.26174.1.S1_at	8.02937	epoxide hydrolase	gb:CD452499
Ta.19206.1.A1_x_at	8.00798	pEARLI 1-like protein	gb:CA648736
Ta.9481.2.S1_x_at	7.91233	B12D-like protein	gb:CK202183
Ta.7883.1.S1_x_at	7.90191	dirigent protein	"gb:CK212322
Ta.7963.2.S1_x_at	7.85244	disease resistance response protein-like	gb:CK215257
Ta.3298.1.S1_at	7.53464	dirigent protein, putative	"gb:CK215466
Ta.8879.1.A1_at	7.43304	calmodulin-like protein	gb:BQ162556
Ta.16286.1.S1_at	7.40474	anionic peroxidase, putative	"gb:CA604105
Ta.3391.1.A1_s_at	7.32022	putative pollen-specific protein	gb:CK169373
Ta.5568.2.S1_at	7.29828	xyloglucan endotransglycosylase - like protein	gb:BJ280550
Ta.24723.1.S1_x_at	7.10105	germin, putative	"gb:CA667447
Ta.20658.1.S1_a_at	7.06458	lipase, putative	"gb:BQ236450
Ta.9396.3.S1_at	7.04173	S71222 xyloglucan endo-1,4-beta-D-glucanase	"gb:CA641406
Ta.25454.1.S1_at	7.01008	T45972 hypothetical protein F9D24.30	gb:CA638730
Ta.30703.1.S1_at	6.9573	Wheat mRNA for endo-xyloglucan transferase, complete cds	"gb:D16457.1
Ta.26125.1.S1_at	6.925	glycine-rich protein	gb:CD452833
Ta.25274.1.A1_x_at	6.89475	S57951 beta-fructofuranosidase	gb:CD373433
Ta.28370.1.S1_at	6.82643	extensin-like protein	gb:CA728072
Ta.18871.1.S1_at	6.82323	putative cytochrome P450	gb:CA639125
Ta.701.1.S1_at	6.81969	Triticum aestivum mRNA for omega-3 fatty acid desaturase, complete cds	"gb:D84678.1
Ta.14492.2.S1_at	6.76513	pEARLI 1-like protein	gb:CA631890
Ta.20658.1.S1_x_at	6.57449	lipase, putative	"gb:BQ236450
Ta.937.1.A1_at	6.55441	epoxide hydrolase	gb:BE443499
Ta.9000.1.S1_at	6.51957	MRNA for beta-fructosidase, partial CDS	"gb:CD453515
Ta.5636.2.S1_x_at	6.50416	putative lipase	gb:BQ168398
Ta.1674.2.S1_s_at	6.4917	protein kinase, putative	"gb:CA688814
Ta.20658.3.S1_x_at	6.46445	lipase, putative	"gb:BJ294354
Ta.18480.2.S1_at	6.45155	putative receptor-like protein kinase	gb:CA631011
Ta.18871.1.S1_x_at	6.3399	putative cytochrome P450	gb:CA639125
Ta.18232.1.S1_at	6.29046	acid phosphatase-like protein	gb:CA654011
Ta.7934.2.S1_x_at	6.28887	CA28_HUMAN Collagen alpha 2	gb:BQ160963
Ta.19292.1.S1_at	6.2857	berberine bridge enzyme	gb:CA649761
Ta.20658.2.S1_x_at	6.25731	lipase, putative	"gb:BJ285838
Ta.15964.1.S1_at	6.16122	GTP-binding protein Rab11	gb:CA502550
Ta.23740.1.S1_x_at	5.99337	peroxidase	gb:CD490445
Ta.2936.1.S1_x_at	5.98006	H+-transporting ATPase chain E, vacuolar	"gb:CK155237
Ta.2936.2.A1_a_at	5.95226	H+-transporting ATPase chain E, vacuolar	"gb:BJ214887
Ta.5636.1.S1_at	5.89996	putative lipase	gb:BJ286694
Ta.8832.1.S1_at	5.80926	NADH dehydrogenase like protein	gb:BJ294317
Ta.28599.1.S1_at	5.80689	T48531 alpha-glucosidase 1	gb:CD373719
Ta.1674.1.S1_s_at	5.71701	protein kinase, putative	"gb:CA609826
Ta.14539.1.S1_at	5.7159	T45902 inorganic pyrophosphatase-like protein	gb:CK155207
Ta.3596.2.A1_x_at	5.66162	T51527 UDP-glucose dehydrogenase-like protein	gb:BJ266692
Ta.9481.1.S1_x_at	5.65811	B12D-like protein	gb:BQ744545
Ta.13195.2.S1_at	5.64337	xyloglucan endo-1,4-beta-D-glucanase	"gb:CA629501
Ta.14461.3.S1_x_at	5.57766	T47994 germin-like protein	gb:CA605429
Ta.8784.1.S1_at	5.56543	putative late embryogenesis abundant protein	gb:CD452671
Ta.19407.1.S1_at	5.56246	RNA recognition motif-containing protein SEB-4	gb:CA644762
Ta.5636.1.S1_x_at	5.56073	anscribed sequence with weak similarity to protein ref:NP_180304.1 (A.thaliana)	gb:BJ286694
Ta.8783.1.A1_at	5.55986	S46236 histidine transport protein	gb:BQ162386
Ta.9288.3.S1_x_at	5.50472	putative peroxidase	gb:BJ256761
Ta.30706.1.S1_at	5.48962	Triticum aestivum expansin EXPA6 mRNA, complete cds	"gb:AY543532
Ta.27477.1.S1_x_at	5.45106	germin, putative	"gb:CD373670
Ta.13195.3.S1_at	5.44344	xyloglucan endo-1,4-beta-D-glucanase	"gb:BJ254074
Ta.30934.1.A1_at	5.40122	lipase, putative	"gb:CA632609
Ta.21031.1.S1_at	5.38978	Triticum aestivum expansin EXPA4 mRNA, complete cds	"gb:AY543530
Ta.22770.1.S1_at	5.2988	protease inhibitor II	gb:CK200775
Ta.22967.1.S1_x_at	5.2965	T.aestivum mRNA for germin-like protein 4, partial	"gb:CA690832
Ta.3044.2.S1_a_at	5.23157	putative katanin	gb:BJ214058
Ta.9396.1.S1_x_at	5.2028	S71222 xyloglucan endo-1,4-beta-D-glucanase	"gb:CA606310
Ta.9396.1.S1_a_at	5.05269	S71222 xyloglucan endo-1,4-beta-D-glucanase	"gb:CA606310
Ta.9481.1.S1_at	5.02668	B12D-like protein	gb:BQ744545
Ta.5153.1.S1_at	5.02461	prolin-rich protein, putative	"gb:CA615740
Ta.23414.1.S1_x_at	5.01808	putative NADP-dependent oxidoreductase	gb:CD452900
Ta.14539.2.S1_a_at	4.92068	T45902 inorganic pyrophosphatase-like protein	gb:CA597464
Ta.22673.1.S1_s_at	4.88391	Triticum aestivum germin protein precursor, mRNA, complete cds	"gb:M21962.1
Ta.1880.1.S1_a_at	4.86279	peroxidase ATP19a	gb:BJ285618
Ta.10662.1.S1_a_at	4.86152	putative peroxidase	gb:BE445592
Ta.26458.1.A1_at	4.85212	expansin S2 precursor, putative	"gb:CD490917
Ta.5426.2.A1_a_at	4.7851	C723_ARATH Cytochrome P450 71B3	gb:BJ282865
Ta.14214.1.A1_s_at	4.75998	putative beta-expansin	gb:BQ838005
Ta.14461.1.S1_x_at	4.75861	T47994 germin-like protein	gb:CK211188
Ta.4783.1.S1_x_at	4.75332	protein kinase, putative	"gb:CK200871
Ta.25639.1.S1_at	4.73699	T47994 germin-like protein	gb:CD373696
Ta.8600.1.S1_s_at	4.73633	T47837 beta-glucosidase-like protein	gb:BQ162110
Ta.7592.1.S1_at	4.67353	T51546 cellulose synthase catalytic subunit-like protein	gb:BJ219357
Ta.22759.1.S1_x_at	4.6578	putative membrane protein	gb:CK159977
Ta.3094.3.A1_at	4.64273	epimerasedehydratase - like protein	gb:CK210783
Ta.23414.1.S1_at	4.63804	putative NADP-dependent oxidoreductase	gb:CD452900
Ta.13209.1.S1_at	4.63479	adenine phosphoribosyltransferase	gb:CA702541
Ta.7934.1.S1_x_at	4.61582	CA28_HUMAN Collagen alpha 2	gb:BE488824
Ta.9347.1.S1_s_at	4.57391	membrane protein, putative	"gb:CK196920
Ta.1197.1.S1_x_at	4.55066	Triticum aestivum alpha 1,4-glucan phosphorylase mRNA, complete cds	"gb:AF275551
Ta.3596.1.S1_a_at	4.53986	T51527 UDP-glucose dehydrogenase-like protein	gb:CK154974
Ta.7436.2.S1_at	4.53476	T51717 extensin-like protein (imported)	gb:CA711140
Ta.22618.1.S1_a_at	4.53331	secretory carrier membrane protein, putative	"gb:CK212493
Ta.23376.2.S1_s_at	4.4972	T05993 probable peroxidase	gb:CA603621
Ta.25406.1.S1_at	4.49623	putative peroxidase	gb:CD490849
Ta.18926.1.S1_at	4.48014	blue copper protein, putative	"gb:CK198662
Ta.7964.1.A1_at	4.47903	DNA-binding protein, putative	"gb:BQ281876
Ta.11296.2.S1_at	4.47446	uracil phosphoribosyltransferase, putative	"gb:CK210601
Ta.19292.1.S1_x_at	4.44741	berberine bridge enzyme	gb:CA649761
Ta.16248.1.S1_at	4.43884	C29149 proline-rich protein - mouse	gb:CK214599
Ta.13146.1.S1_at	4.43058	S52770 subtilisin-like proteinase	gb:BQ294784
Ta.7378.18.S1_at	4.42178	MRNA for protein H2B-8, complete cds	"gb:CB307642
Ta.18480.2.S1_x_at	4.41689	putative receptor-like protein kinase	gb:CA631011
Ta.8938.1.S1_at	4.31978	pEARLI 1-like protein	gb:BQ162656
Ta.9347.3.S1_at	4.22419	membrane protein, putative	"gb:BQ162095
Ta.7378.18.S1_x_at	4.19794	MRNA for protein H2B-8, complete cds	"gb:CB307642
Ta.18709.1.S1_at	4.19444	T01382 ribonucleoprotein homolog T4I9.1	gb:CA641061
Ta.18965.2.S1_at	4.18634	putative uclacyanin I	gb:CA608704
Ta.22862.1.S1_x_at	4.13391	S71222 xyloglucan endo-1,4-beta-D-glucanase	"gb:CA638283
Ta.9208.2.S1_a_at	4.13245	apyrase	gb:CA610100
Ta.6964.1.S1_at	4.12362	CH60_ARATH Chaperonin CPN60, mitochondrial precursor	"gb:CD453568
Ta.5642.1.A1_at	4.09864	peroxidase like protein	gb:CA603646
Ta.943.1.A1_x_at	4.0843	anthranilate N-benzoyltransferase	gb:CK196795
Ta.30891.1.S1_at	4.07681	putative basic blue protein	gb:BJ219255
Ta.30472.1.S1_at	4.05304	Triticum aestivum expB mRNA for putative beta-expansin, complete cds	"gb:AB158404
Ta.3596.1.S1_x_at	4.0392	T51527 UDP-glucose dehydrogenase-like protein	gb:CK154974
Ta.28139.1.S1_at	4.03239	AGO1_ARATH Argonaute protein	gb:CK216349
Ta.10662.1.S1_at	4.00731	putative peroxidase	gb:BE445592
Ta.29082.1.S1_at	4.00312	BGAL_ECOLI Beta-galactosidase	gb:CA635460
Ta.16805.1.A1_at	3.99243	quinone oxidoreductase -like protein	gb:CA613469
Ta.5619.1.S1_s_at	3.98305	laccase	gb:BE430514
Ta.7470.1.S1_at	3.95479	membrane protein, putative	"gb:CK200781
Ta.14482.1.S1_at	3.94596	putative transcription factor	gb:BJ214882
Ta.9458.2.S1_x_at	3.93612	T45902 inorganic pyrophosphatase-like protein	gb:BJ287169
Ta.17334.1.S1_at	3.92144	histone H2A - like protein	gb:CA619770
Ta.3044.1.S1_at	3.9144	putative katanin	gb:CK207710
Ta.7378.21.S1_at	3.86594	MRNA for protein H2B-8, complete cds	"gb:BJ310041
Ta.11990.1.A1_at	3.86026	S24C_ARATH Protein transport protein Sec24-like CEF	gb:BQ171218
Ta.9647.2.S1_at	3.85561	probable H+-transporting ATPase	gb:CK161429
Ta.28157.1.S1_at	3.84487	ACP1_ARATH Acyl carrier protein 1, chloroplast precursor	"gb:CA642241
Ta.26169.1.A1_at	3.82769	putative late embryogenesis abundant protein	gb:CD452458
Ta.3162.1.S1_at	3.80726	RD22_ARATH Dehydration-responsive protein RD22 precursor	gb:BJ215513
Ta.3093.1.S1_a_at	3.79738	RNA helicase	gb:CD453942
Ta.26675.1.A1_at	3.7806	putative UDP-glucose pyrophosphorylase	gb:CD491538
Ta.18865.1.A1_at	3.77716	AX110P -like protein	gb:CK208332
Ta.943.1.A1_s_at	3.77373	anthranilate N-benzoyltransferase	gb:CK196795
Ta.23376.1.S1_at	3.76561	T05993 probable peroxidase	gb:CK164052
Ta.16845.3.S1_at	3.75477	pathogenesis-related protein homolog	gb:CA642823
Ta.9599.1.S1_a_at	3.74424	T48065 Glutathione transferase III-like protein	gb:BJ229788
Ta.18232.2.S1_a_at	3.74411	acid phosphatase-like protein	gb:CD452682
Ta.1880.1.S1_x_at	3.70998	peroxidase ATP19a	gb:BJ285618
Ta.5867.1.S1_x_at	3.69506	putative pectinesterase	gb:BQ244512
Ta.2746.3.S1_x_at	3.6883	peroxidase	gb:CA612157
Ta.7091.1.S1_at	3.68362	Pyrroline-5-carboxylate synthetase mRNA, partial cds	"gb:CK194302
Ta.7378.17.S1_x_at	3.68174	MRNA for protein H2B-8, complete cds	"gb:BJ239545
Ta.25946.1.A1_at	3.67747	anionic peroxidase, putative	"gb:CD454681
Ta.8827.1.S1_at	3.67341	T00748 4-alpha-glucanotransferase homolog T20B5.4	gb:BQ162467
Ta.19088.1.S1_at	3.66604	T49953 prx10 peroxidase-like protein	gb:CA647032
Ta.3044.3.A1_at	3.66402	putative katanin	gb:CA639170
Ta.339.3.S1_at	3.66087	putative amine oxidase	gb:AJ612213
Ta.9347.2.A1_at	3.65453	membrane protein, putative	"gb:CK215681
Ta.27168.2.S1_at	3.65381	pEARLI 1-like protein	gb:CA611658
Ta.310.1.S1_at	3.65256	T48338 arabinogalactan protein-like	gb:CD454371
Ta.22625.1.A1_s_at	3.65155	serine carboxypeptidase II-like protein	gb:CA666706
Ta.7378.1.S1_at	3.63026	Triticum aestivum mRNA for protein H2B-8, complete cds.	"gb:D37943.1
Ta.20953.1.S1_at	3.62064	T51717 extensin-like protein (imported)	gb:CK211414
Ta.13950.1.S1_x_at	3.60587	T51717 extensin-like protein (imported)	gb:CK199480
Ta.3094.3.A1_x_at	3.60338	epimerasedehydratase - like protein	gb:CK210783
Ta.20771.1.S1_at	3.60184	Triticum aestivum expansin EXPB8 mRNA, complete cds	"gb:AY543542
Ta.9821.1.S1_at	3.59734	putative membrane transporter	gb:BJ313968
Ta.3094.2.S1_at	3.57739	epimerasedehydratase - like protein	gb:CK195837
Ta.7378.37.S1_at	3.56658	MRNA for protein H2B-8, complete cds	"gb:BJ306762
Ta.4210.3.S1_at	3.53497	pyruvate dehydrogenase E1 beta subunit, putative	"gb:CA720335
Ta.18965.1.S1_at	3.5261	putative uclacyanin I	gb:CA644912
Ta.14249.1.S1_at	3.5165	putative glycosyltransferase	gb:CA605379
Ta.3723.1.S1_at	3.51383	Beta-tubulin 6 (Tubb6) mRNA, partial cds	"gb:CA638896
Ta.16291.1.S1_at	3.50967	T51717 extensin-like protein (imported)	gb:CA604159
Ta.6538.2.S1_at	3.49307	histone H2A, putative	"gb:CK214714
Ta.6689.3.S1_a_at	3.49184	putative acetyltransferase	gb:CA628277
Ta.30698.1.S1_at	3.48658	putative peroxidase	gb:CN007990
Ta.9458.1.S1_at	3.46401	T45902 inorganic pyrophosphatase-like protein	gb:CD452358
Ta.13782.1.S1_at	3.44915	cytosolic factor, putative	"gb:BQ238347
Ta.7378.36.S1_at	3.44579	MRNA for protein H2B-8, complete cds	"gb:BJ305501
Ta.9208.1.S1_at	3.43461	apyrase	gb:CA679957
Ta.23021.1.A1_at	3.42601	putative glucosyltransferase	gb:CA722467
Ta.27657.14.S1_s_at	3.41964	MRNA for protein H2A, complete cds, clone wcH2A-9	"gb:BJ310437
Ta.7378.36.S1_x_at	3.40904	MRNA for protein H2B-8, complete cds	"gb:BJ305501
Ta.7378.25.S1_at	3.40546	MRNA for protein H2B-8, complete cds	"gb:BJ221397
Ta.3094.2.S1_x_at	3.402	epimerasedehydratase - like protein	gb:CK195837
Ta.10233.1.S1_at	3.3936	T51791 serthr specific protein kinase-like protein	gb:BJ252002
Ta.9347.2.A1_x_at	3.39239	membrane protein, putative	"gb:CK215681
Ta.7104.1.S1_at	3.37442	phosphoethanolamine N-methyltransferase, putative	"gb:CK207653
Ta.7378.1.S1_x_at	3.36987	Triticum aestivum mRNA for protein H2B-8, complete cds	"gb:D37943.1
Ta.1880.1.S1_at	3.36565	peroxidase ATP19a	gb:BJ285618
Ta.25277.1.A1_at	3.36466	beta-fructofuranosidase	gb:CD454885
Ta.30659.1.S1_at	3.35789	Triticum aestivum almt1-1 mRNA for aluminum-activated malate transporter, complete cds	"gb:AB081803
Ta.4210.3.S1_x_at	3.3577	pyruvate dehydrogenase E1 beta subunit, putative	"gb:CA720335
Ta.28132.1.S1_x_at	3.35017	histone H2A, putative	"gb:CA632830
Ta.22618.1.S1_at	3.34817	secretory carrier membrane protein, putative	"gb:CK212493
Ta.1197.1.S1_at	3.34625	Triticum aestivum alpha 1,4-glucan phosphorylase mRNA, complete cds	"gb:AF275551
Ta.23290.2.S1_at	3.3312	aldehyde dehydrogenase	gb:CA609554
Ta.19555.1.S1_at	3.33092	putative cytochrome c oxidase subunit Vb	gb:CA653351
Ta.1880.2.S1_x_at	3.33009	peroxidase ATP19a	gb:BJ283930
Ta.9704.1.S1_at	3.31865	Enoyl-Acp reductase mRNA, partial cds	"gb:CK194340
Ta.15889.3.A1_a_at	3.30162	putative chromomethylase	gb:BJ213871
Ta.1520.3.S1_x_at	3.29974	extensin-like protein	gb:CA593384
Ta.19555.1.S1_a_at	3.28542	putative cytochrome c oxidase subunit Vb	gb:CA653351
Ta.8076.1.S1_at	3.28193	putative serine carboxypeptidase II	gb:CA684491
Ta.3094.1.S1_x_at	3.27351	epimerasedehydratase - like protein	gb:BJ216089
Ta.9316.1.S1_at	3.27182	Beta-D-glucan exohydrolase mRNA, complete cds	"gb:BJ237563
Ta.14556.1.S1_x_at	3.26793	putative cyclin	gb:CD873495
Ta.9347.3.S1_x_at	3.26643	membrane protein, putative	"gb:BQ162095
Ta.18968.1.S1_s_at	3.26287	hydroxymethyltransferase	gb:BJ262788
Ta.9458.3.S1_x_at	3.25865	T45902 inorganic pyrophosphatase-like protein	gb:CK151743
Ta.9316.1.S1_x_at	3.24858	Beta-D-glucan exohydrolase mRNA, complete cds	"gb:BJ237563
Ta.8465.1.S1_at	3.24365	putative protein kinase	gb:BQ161936
Ta.16155.1.A1_at	3.23154	peroxidase, putative	"gb:CD452958
Ta.6231.3.S1_a_at	3.22973	T48248 ABC transporter-like protein	gb:CA694238
Ta.7378.6.S1_at	3.22418	MRNA for protein H2B-8, complete cds	"gb:BJ255915
Ta.15889.1.A1_a_at	3.21806	putative chromomethylase	gb:CA500212
Ta.2925.1.S1_s_at	3.21479	2204245A hydroxy methylglutaryl CoA synthase	gb:BJ277030
Ta.7378.35.S1_x_at	3.21235	MRNA for protein H2B-8, complete cds	"gb:CK217139
Ta.1740.1.S1_at	3.21147	reversibly glycosylated polypeptide-1	gb:BJ283175
Ta.13782.2.S1_at	3.21072	cytosolic factor, putative	"gb:CA641202
Ta.27101.7.S1_x_at	3.20782	histone H3.3	gb:BJ221566
Ta.28090.3.S1_a_at	3.20223	polygalacturonase, putative	"gb:CA630627
Ta.9458.2.S1_at	3.19961	T45902 inorganic pyrophosphatase-like protein	gb:BJ287169
Ta.10284.2.S1_a_at	3.19366	secretory carrier membrane protein	gb:CF133494
Ta.27101.7.S1_at	3.18941	histone H3.3	gb:BJ221566
Ta.23667.1.S1_at	3.17203	Triticum aestivum mRNA for gibberellin 20-oxidase, clone S39A	"gb:Y14008.1
Ta.7378.22.S1_at	3.16925	MRNA for protein H2B-8, complete cds	"gb:BJ214626
Ta.5867.1.S1_s_at	3.16053	putative pectinesterase	gb:BQ244512
Ta.11367.2.S1_at	3.13421	putative protein kinase	gb:BJ207672
Ta.21757.1.A1_at	3.13212	oxidoreductase, putative	"gb:CA700844
Ta.18318.1.S1_at	3.13181	T50027 annexin-like protein	gb:CA634272
Ta.3093.3.A1_at	3.12893	RNA helicase	gb:CN012478
Ta.11282.1.S1_x_at	3.12237	putative syntaxin-related protein	gb:CA616162
Ta.17243.1.S1_at	3.12065	2204245A hydroxy methylglutaryl CoA synthase	gb:CA619044
Ta.20767.2.S1_a_at	3.11653	peroxidase	gb:CA653487
Ta.7378.14.S1_at	3.11112	MRNA for protein H2B-8, complete cds	"gb:BJ307788
Ta.13782.1.S1_x_at	3.10937	cytosolic factor, putative	"gb:BQ238347
Ta.23142.9.S1_at	3.10447	Wheat (T.aestivum) gamma-gliadin class B-III mRNA	gb:BQ804739
Ta.3031.2.S1_at	3.08733	putative transcription factor	gb:CA615676
Ta.9181.2.S1_x_at	3.08114	acyl carrier - like protein	gb:CA598378
Ta.5334.1.A1_at	3.05941	peroxidase like protein	gb:BJ286184
Ta.7378.22.S1_x_at	3.05665	MRNA for protein H2B-8, complete cds	"gb:BJ214626
Ta.4023.1.S1_at	3.0498	pyruvate kinase	gb:CK193538
Ta.27657.7.S1_x_at	3.03199	MRNA for protein H2A, complete cds, clone wcH2A-9	"gb:BJ306445
Ta.11282.1.S1_at	3.029	putative syntaxin-related protein	gb:CA616162
Ta.11296.1.A1_at	3.02523	uracil phosphoribosyltransferase, putative	"gb:CK158719
Ta.1819.3.S1_x_at	3.02456	probable H+-transporting ATPase	gb:CA614241
Ta.7378.34.S1_at	3.02166	MRNA for protein H2B-8, complete cds	"gb:BJ305771
Ta.7378.7.S1_at	3.01268	MRNA for protein H2B-8, complete cds	"gb:BJ308639
Ta.6247.1.A1_x_at	3.00801	acetoacyl-CoA-thiolase	gb:BJ306295
Ta.27750.1.S1_at	3.00796	T.aestivum mRNA for germin-like protein 3	gb:CD373503
Ta.6231.3.S1_x_at	3.00528	T48248 ABC transporter-like protein	gb:CA694238
Ta.1441.1.S1_at	3.00329	T50006 receptor protein kinase-like protein	gb:CD492052
Ta.6677.2.A1_at	2.99016	copper binding - like protein	gb:BJ309631
Ta.28145.1.S1_x_at	2.98147	pEARLI 1-like protein	gb:CA603299
Ta.9458.1.S1_x_at	2.98006	T45902 inorganic pyrophosphatase-like protein	gb:CD452358
Ta.7841.2.S1_at	2.97717	putative aspartyl protease	gb:BQ160782
Ta.5577.1.S1_at	2.97493	ADF4_ARATH Actin-depolymerizing factor 4	gb:BJ320308
Ta.5652.1.S1_at	2.97478	delta tonoplast integral protein	gb:CA616310
Ta.339.1.A1_x_at	2.95265	putative amine oxidase	gb:BG905395
Ta.6247.2.S1_at	2.94625	acetoacyl-CoA-thiolase	gb:BM134793
Ta.1039.1.S1_at	2.9458	MDHM_ARATH Malate dehydrogenase, mitochondrial precursor	"gb:BJ323055
Ta.27657.12.S1_at	2.94226	MRNA for protein H2A, complete cds, clone wcH2A-9	"gb:CD869995
Ta.28090.2.S1_a_at	2.93815	polygalacturonase, putative	"gb:CA599290
Ta.3031.1.A1_at	2.93758	putative transcription factor	gb:CD877203
Ta.4601.2.S1_at	2.92797	beta-glucosidase	gb:BJ310258
Ta.27657.9.S1_at	2.92062	MRNA for protein H2A, complete cds, clone wcH2A-9	"gb:BJ308450
Ta.28090.2.S1_at	2.92007	polygalacturonase, putative	"gb:CA599290
Ta.26135.1.A1_at	2.90829	jacalin, putative	"gb:CD452908
Ta.5538.1.S1_at	2.90743	GL22_ARATH Germin-like protein subfamily 2 member 2 precursor	gb:CA650638
Ta.29714.2.S1_at	2.90706	T49099 dihydrolipoamide S-acetyltransferase precursor	gb:CA608421
Ta.3108.1.S1_at	2.90014	T48459 cytochrome P450-like protein	gb:CA638864
Ta.5567.1.S1_at	2.90006	Triticum aestivum expansin EXPA3 mRNA, complete cds	"gb:AY543529
Ta.20449.3.S1_a_at	2.89436	putative fumarase	gb:CA639402
Ta.27657.9.S1_x_at	2.89	MRNA for protein H2A, complete cds, clone wcH2A-9	"gb:BJ308450
Ta.7378.28.S1_x_at	2.88702	MRNA for protein H2B-8, complete cds	"gb:BJ229643
Ta.9501.1.S1_at	2.88362	Actin-like protein mRNA, partial cds	"gb:CK203076
Ta.4385.3.S1_x_at	2.87873	class I chitinase, putative	"gb:CA659010
Ta.2650.3.S1_a_at	2.87825	ATPase 70 kDa subunit, putative	"gb:CA680179
Ta.29415.1.S1_at	2.87604	T47724 peptidylprolyl isomerase	gb:BQ839093
Ta.11809.2.S1_at	2.87557	putative beta-expansin	gb:CA607810
TaAffx.143995.23.S1_at	2.87027	cytochrome b5	"gb:AY188332
Ta.26234.1.A1_at	2.86309	CTP-synthetase, putative	"gb:CD453029
Ta.6247.3.S1_x_at	2.85886	acetoacyl-CoA-thiolase	gb:BU100866
Ta.7378.37.S1_x_at	2.85775	MRNA for protein H2B-8, complete cds	"gb:BJ306762
Ta.3640.1.S1_at	2.85637	T01451 protein kinase homolog F24O1.13	gb:CD454517
Ta.27168.1.S1_x_at	2.856	pEARLI 1-like protein	gb:BQ838219
Ta.27657.6.S1_x_at	2.8518	MRNA for protein H2A, complete cds, clone wcH2A-9	"gb:BJ274465
Ta.25635.3.S1_x_at	2.84955	putative annexin	gb:CA699468
Ta.26076.1.A1_at	2.84776	12-oxophytodienoate reductase	gb:CD452493
Ta.10247.2.S1_at	2.84736	putative fatty acid desaturase	gb:BJ316646
Ta.2669.2.S1_at	2.84281	T06127 probable sugar transport protein F23E12.140	gb:CK153310
Ta.9647.1.A1_at	2.84048	probable H+-transporting ATPase	gb:BJ238919
Ta.1684.2.S1_x_at	2.83367	nucleoside diphosphate kinase 3	gb:CA648929
Ta.11069.1.A1_at	2.83333	putative GATA-type zinc finger transcription factor	gb:CD373969
Ta.9491.1.S1_at	2.83234	pectinesterase, putative	"gb:CD452852
Ta.11809.2.S1_x_at	2.83092	putative beta-expansin	gb:CA607810
Ta.13950.2.S1_x_at	2.82668	T51717 extensin-like protein (imported)	gb:CA633656
Ta.5265.1.S1_x_at	2.82593	pEARLI 1-like protein	gb:BJ284623
Ta.19101.1.S1_at	2.81941	PR-1-like protein	gb:CA647221
Ta.7023.2.S1_a_at	2.81792	T01502 probable serinethreonine-specific protein kinase	gb:CA648037
Ta.21792.1.S1_at	2.81762	T48531 alpha-glucosidase 1	gb:BQ169475
Ta.25631.1.A1_at	2.81312	extensin-like protein	gb:CK195720
Ta.16845.2.S1_x_at	2.80904	pathogenesis-related protein homolog	gb:CA653144
Ta.2746.1.S1_a_at	2.79121	peroxidase	gb:CK198851
Ta.1890.3.S1_x_at	2.78669	AXIG_ARATH Auxin-responsive protein IAA16	gb:CD874934
Ta.10247.1.A1_at	2.78256	putative fatty acid desaturase	gb:BJ253765
Ta.27168.1.S1_at	2.78106	pEARLI 1-like protein	gb:BQ838219
Ta.6957.1.S1_at	2.77384	putative pyrophosphate-dependent phosphofructokinase alpha subunit	gb:CD898738
Ta.9181.3.S1_x_at	2.77262	acyl carrier - like protein	gb:CA630230
Ta.9542.3.S1_x_at	2.76855	T48478 serinethreonine protein kinase-like protein	gb:CA640676
Ta.27657.14.S1_x_at	2.76232	MRNA for protein H2A, complete cds, clone wcH2A-9	"gb:BJ310437
Ta.2952.1.S1_at	2.76151	RpL22-P1; PARP-binding protein-12	gb:BJ208107
Ta.23069.2.S1_a_at	2.74562	AXI3_ARATH Auxin-responsive protein IAA3	gb:CD872417
Ta.26853.1.A1_at	2.74041	b-Zip DNA binding protein, putative	"gb:CD491451
Ta.2864.2.S1_a_at	2.73441	beta-glucosidase, putative	"gb:CD894558
Ta.14588.1.S1_x_at	2.73421	polygalacturonase inhibiting protein	gb:CK206037
Ta.24586.2.S1_at	2.72976	ATP-dependent RNA helicase-like protein	gb:BJ212342
Ta.27657.2.S1_x_at	2.71938	MRNA for protein H2A, complete cds, clone wcH2A-9	"gb:CD934994
Ta.26183.1.A1_at	2.7174	putative glucosyltransferase	gb:CD452591
Ta.7488.3.S1_a_at	2.71737	T00580 probable (acyl-carrier-protein) S-malonyltransferase	gb:BJ269056
Ta.6411.1.S1_at	2.7157	Partial mRNA for putative transcription factor MADS32	gb:BJ311449
Ta.24519.1.S1_a_at	2.71315	Partial mRNA for phosphoglucomutase (PGM gene)	gb:CD454096
Ta.27694.1.A1_s_at	2.7053	T45712 NAD-dependent malate dehydrogenase, chloroplast	"gb:CD871395
Ta.7378.12.S1_x_at	2.70443	MRNA for protein H2B-8, complete cds	"gb:BQ295477
Ta.1684.2.S1_a_at	2.70041	nucleoside diphosphate kinase 3	gb:CA648929
Ta.8891.1.S1_at	2.69589	putative 1-aminocyclopropane-1-carboxylate oxidase	gb:BQ162573
Ta.7378.12.S1_at	2.69422	MRNA for protein H2B-8, complete cds	"gb:BQ295477
Ta.8785.1.A1_at	2.68695	expansin S2 precursor, putative	"gb:BQ162391
Ta.25635.3.S1_a_at	2.684	putative annexin	gb:CA699468
Ta.3504.1.A1_at	2.67955	putative L-asparaginase	gb:CK163751
Ta.5346.2.S1_x_at	2.67947	lipase, putative	"gb:CA647901
Ta.27657.5.S1_at	2.67366	MRNA for protein H2A, complete cds, clone wcH2A-9	"gb:BJ320258
Ta.24738.3.A1_at	2.65395	ADH1_ARATH Alcohol dehydrogenase	gb:BQ166030
Ta.6677.2.A1_x_at	2.65275	copper binding - like protein	gb:BJ309631
Ta.23125.2.S1_a_at	2.65103	NP_564216.1 (A.thaliana) putative 3-oxoacyl	gb:CA606078
Ta.16402.1.S1_at	2.64714	T49945 periaxin-like protein	gb:CA605727
Ta.9983.2.S1_at	2.64327	Triticum aestivum DFR-2 mRNA, complete cds.	"gb:AY555573
Ta.14789.1.A1_at	2.63763	putative UDP-N-acetylglucosamine pyrophosphorylase	gb:BJ283683
Ta.20675.1.S1_at	2.63419	T45712 NAD-dependent malate dehydrogenase, chloroplast	"gb:CA608227
Ta.16161.1.S1_at	2.63347	NADPH:quinone oxidoreductase	gb:BE517918
Ta.7841.3.S1_x_at	2.63116	putative aspartyl protease	gb:CA650528
Ta.22965.3.S1_at	2.63024	ribosomal protein, putative	"gb:CA601619
Ta.11649.1.A1_at	2.62887	putative alcohol dehydrogenase	gb:BQ170526
Ta.5346.1.A1_a_at	2.6254	lipase, putative	"gb:CA615734
Ta.7378.27.S1_at	2.62478	MRNA for protein H2B-8, complete cds	"gb:BJ220679
Ta.28090.1.S1_at	2.61599	polygalacturonase, putative	"gb:BJ227031
Ta.7152.2.S1_at	2.61517	KATA_ARATH Kinesin-like protein A	gb:CD894757
Ta.2864.1.S1_at	2.61517	beta-glucosidase, putative	"gb:CK208206
Ta.27101.3.S1_x_at	2.61474	histone H3.3	gb:CK209895
Ta.4210.1.S1_a_at	2.60819	pyruvate dehydrogenase E1 beta subunit, putative	"gb:CK207542
Ta.7715.1.S1_at	2.60527	CH60_ARATH Chaperonin CPN60, mitochondrial precursor	"gb:BJ273551
Ta.19094.1.S1_at	2.60451	rac GTPase activating protein	gb:CD373880
Ta.18537.1.S1_at	2.60354	T49136 protein kinase-like protein	gb:CA638492
Ta.24114.7.A1_at	2.59877	alpha-beta-gliadin class A-II mRNA, complete cds, clone pA212	"gb:CD930878
Ta.6538.1.S1_at	2.59693	histone H2A, putative	"gb:CD932326
Ta.18232.1.S1_x_at	2.59312	acid phosphatase-like protein	gb:CA654011
Ta.3093.1.S1_at	2.59195	RNA helicase	gb:CD453942
Ta.10284.1.S1_a_at	2.59067	secretory carrier membrane protein	gb:BU672165
Ta.5662.1.S1_x_at	2.58095	putative beta-1,3-glucanase	"gb:BG908113
Ta.7378.27.S1_x_at	2.58065	MRNA for protein H2B-8, complete cds	"gb:BJ220679
Ta.18244.1.A1_at	2.57962	putative pectinesterase	gb:CA632323
Ta.27101.3.S1_at	2.57705	histone H3.3	gb:CK209895
Ta.1010.1.S1_at	2.5753	ribonucleotide reductase small subunit, putative	"gb:BJ284296
Ta.20978.1.S1_at	2.57408	putative PREG1-like negative regulator	gb:CA630558
Ta.207.1.S1_at	2.57097	Triticum aestivum S276 (S276) mRNA, complete cds	"gb:AF031194
Ta.21138.1.S1_at	2.56904	putative heme A:farnesyltransferase	gb:CN009137
TaAffx.143995.13.A1_at	2.56816	phytochelatin synthetase	"gb:AY188332
Ta.29895.1.A1_s_at	2.56364	PMM_ARATH Probable phosphomannomutase	gb:CK198230
Ta.21777.1.S1_a_at	2.56354	T51717 extensin-like protein (imported)	gb:CN010771
Ta.14436.2.S1_x_at	2.56121	putative C-4 sterol methyl oxidase	gb:CA636332
Ta.10503.3.S1_x_at	2.55443	putative pectinacetylesterase	gb:BJ301496
Ta.6253.1.S1_a_at	2.54758	mitotic cyclin, putative	"gb:BQ238112
Ta.18968.1.S1_x_at	2.5447	hydroxymethyltransferase	gb:BJ262788
Ta.11506.1.S1_a_at	2.53965	disease resistance response protein-like	gb:CK215703
Ta.6986.1.S1_at	2.53504	putative replication protein A1	gb:CB307828
Ta.29437.1.S1_at	2.53369	T51407 proline-rich protein	gb:BQ743562
Ta.3072.1.S1_at	2.5301	dihydrolipoamide S-acetyltransferase	gb:CK214648
Ta.6492.3.S1_a_at	2.52844	T49949 probable aldose 1-epimerase-like protein	gb:BJ220894
Ta.21335.2.A1_x_at	2.52765	luminal binding protein	gb:BJ250236
Ta.22965.1.S1_at	2.52488	ribosomal protein, putative	"gb:BE442523
Ta.22802.2.A1_x_at	2.52315	Pto kinase interactor, putative	"gb:BJ274694
Ta.13186.1.S1_x_at	2.52238	T51337 auxin-induced protein AIR12 (imported)	gb:CK196827
Ta.1833.1.S1_s_at	2.52168	IM13_ARATH Mitochondrial import inner membrane translocase subunit Tim13	gb:CK194332
Ta.29111.1.A1_s_at	2.51536	putative glycosyltransferase	gb:CK157787
Ta.23124.1.A1_a_at	2.51531	3-ketoacyl-acyl carrier protein synthase III	gb:BJ317978
Ta.23124.1.A1_at	2.51522	3-ketoacyl-acyl carrier protein synthase III	gb:BJ317978
Ta.216.1.S1_at	2.5123	Triticum aestivum pollen allergen homolog mRNA, complete cds	"gb:U91981.1
Ta.14556.2.A1_x_at	2.51116	putative cyclin	gb:CA599881
Ta.19443.1.S1_at	2.50497	putative isoamylase	gb:CD454729
Ta.6789.1.S1_a_at	2.49839	putative RAS-related protein, RAB11C	"gb:CK205743
Ta.7378.30.S1_x_at	2.49738	MRNA for protein H2B-8, complete cds	"gb:BJ219629
Ta.1050.1.S1_at	2.49661	putative protein disulfide isomerase	gb:BJ297406
Ta.12422.3.S1_a_at	2.48261	pseudo-response regulator 1	gb:CA642150
Ta.6069.2.S1_a_at	2.48015	cyclophilin - like protein	gb:CA654701
Ta.3130.1.S1_at	2.47417	homeobox gene 13 protein	gb:CA628760
Ta.19357.1.S1_at	2.47073	O-methyltransferase - like protein	gb:CB307103
Ta.10560.1.S1_at	2.46764	putative RNA-binding protein	gb:CK153821
Ta.24154.1.S1_s_at	2.46675	T05618 dnaK-type molecular chaperone F20D10.30	gb:CD452459
Ta.1277.1.A1_at	2.46629	dihydrolipoamide S-acetyltransferase, putative	"gb:CK196131
Ta.11837.1.S1_at	2.46589	S35187 calmodulin 6	gb:BJ286922
Ta.2852.3.S1_a_at	2.46516	UDP-glucose dehydrogenase, putative	"gb:CA720181
Ta.14556.2.A1_at	2.46271	putative cyclin	gb:CA599881
Ta.19469.2.A1_x_at	2.46015	histone-H4-like protein	gb:CK216356
Ta.7378.16.S1_x_at	2.45578	MRNA for protein H2B-8, complete cds	"gb:CD906311
Ta.9542.1.S1_x_at	2.45368	T48478 serinethreonine protein kinase-like protein	gb:BJ252470
Ta.4804.2.S1_at	2.45234	2019230A pyruvate dehydrogenase	gb:BJ217595
Ta.7378.8.S1_x_at	2.45158	MRNA for protein H2B-8, complete cds	"gb:CK216925
Ta.7378.3.S1_at	2.44847	MRNA for protein H2B-8, complete cds	"gb:BJ319734
Ta.19469.1.A1_x_at	2.43915	histone-H4-like protein	gb:CA628396
Ta.10148.1.S1_at	2.43872	U3 snoRNP-associated -like protein	gb:AL819737
Ta.1082.1.S1_a_at	2.43598	Triticum aestivum delta tonoplast intrinsic protein TIP2;3 mRNA, complete cds	"gb:AY525641
Ta.1573.2.S1_x_at	2.43404	adenylate kinase	gb:CA646935
Ta.3065.3.S1_a_at	2.4338	S41938 ADP-ribosylation factor 3	gb:CA654472
Ta.11307.3.S1_a_at	2.43303	P2A5_ARATH Serinethreonine protein phosphatase PP2A-5 catalytic subunit	gb:CA629582
Ta.29499.1.A1_at	2.43073	pseudo-response regulator 1	gb:BE399168
Ta.18179.1.S1_at	2.43054	putative pollen surface protein	gb:CK207745
Ta.7151.1.S1_at	2.43024	beta-fructofuranosidase	gb:BJ321663
Ta.12422.2.S1_a_at	2.42869	pseudo-response regulator 1	gb:CA642329
Ta.7023.1.S1_at	2.42729	T01502 probable serinethreonine-specific protein kinase	gb:CK205927
Ta.9281.1.S1_x_at	2.42295	T49945 periaxin-like protein	gb:BQ162594
Ta.2876.1.S1_x_at	2.41711	PCN1_ARATH Proliferating cellular nuclear antigen 1	gb:BE417035
Ta.23069.2.S1_x_at	2.41369	AXI3_ARATH Auxin-responsive protein IAA3	gb:CD872417
Ta.11684.1.A1_at	2.41261	A Chain A, Arabidopsis Thaliana Peroxidase A2	"gb:BQ170589
Ta.24171.1.S1_s_at	2.40751	Similar to histone H1 mRNA sequence	gb:BQ752783
Ta.22867.1.S1_at	2.40573	cytochrome c oxidase subunit, putative	"gb:CK208259
Ta.4951.1.S1_s_at	2.40191	T04985 probable transaminase	gb:CK171674
Ta.22802.3.S1_x_at	2.40125	Pto kinase interactor, putative	"gb:CA631134
Ta.7488.2.S1_x_at	2.3994	T00580 probable (acyl-carrier-protein) S-malonyltransferase	gb:BJ221608
Ta.1573.1.S1_at	2.39798	adenylate kinase	gb:CK153469
Ta.18240.1.S1_at	2.39739	beta-glucosidase	gb:CA632260
Ta.1571.1.S1_at	2.39676	HMD1_ARATH 3-hydroxy-3-methylglutaryl-coenzyme A reductase 1	gb:BE442728
Ta.10503.1.S1_x_at	2.39616	putative pectinacetylesteras	gb:CK156435
Ta.28770.3.S1_x_at	2.38952	fibrillarin 2	gb:BJ225774
Ta.11506.2.S1_at	2.38936	disease resistance response protein-like	gb:BQ170243
Ta.23439.1.S1_at	2.38793	T51159 HMG protein	gb:BJ221734
Ta.24120.1.S1_at	2.38779	Triticum aestivum expansin EXPB7 mRNA, complete cds	"gb:AY543541
Ta.3640.3.S1_a_at	2.38642	T01451 protein kinase homolog F24O1.13	gb:CA594116
Ta.6789.2.S1_x_at	2.38601	putative RAS-related protein, RAB11C	"gb:BJ225484
Ta.5071.2.S1_x_at	2.38173	2-oxoglutarate dehydrogenase E2 subunit	gb:CA719527
Ta.3539.1.S1_x_at	2.38153	PMM_ARATH Probable phosphomannomutase	gb:BF200485
Ta.8775.1.S1_at	2.37742	GTP-binding protein - like	gb:BJ285078
Ta.4798.3.S1_a_at	2.37441	T48960 vacuolar H	gb:CA601924
Ta.113.1.S1_at	2.37241	Triticum aestivum high-affinity potassium uptake transporter (hkt1) mRNA, complete cds	"gb:U16709.1
Ta.18968.3.S1_x_at	2.37122	hydroxymethyltransferase	gb:CA643138
Ta.29714.2.S1_a_at	2.36899	T49099 dihydrolipoamide S-acetyltransferase precursor	gb:CA608421
Ta.27657.1.S1_at	2.3671	Triticum aestivum mRNA for protein H2A, complete cds, clone wcH2A-9	"gb:D38090.1
Ta.1334.1.S1_at	2.36654	ACBP_ARATH Acyl-CoA-binding protein	gb:BJ263185
Ta.7378.2.S1_x_at	2.36371	MRNA for protein H2B-8, complete cds	"gb:CK151738
Ta.8320.3.S1_at	2.3636	endomembrane protein EMP70 precusor isolog	gb:CA649401
Ta.7561.1.S1_at	2.36236	PROLIFERA	gb:BQ806632
Ta.5136.3.S1_a_at	2.36082	T49222 stellacyanin	gb:CA628882
Ta.1305.1.S1_at	2.35942	initiation factor 5A-4	gb:CK154793
Ta.5136.2.S1_at	2.3591	T49222 stellacyanin	gb:CA638016
Ta.14436.2.S1_a_at	2.35876	putative C-4 sterol methyl oxidase	gb:CA636332
Ta.27657.4.S1_x_at	2.35745	MRNA for protein H2A, complete cds, clone wcH2A-9	"gb:BJ251672
Ta.1600.1.A1_at	2.35515	nodulin-like protein	gb:CK164799
Ta.16529.1.S1_x_at	2.3547	senescence-associated protein	gb:CA607962
Ta.11603.2.S1_a_at	2.35308	putative protein phosphatase 2C	gb:CA641341
Ta.10247.3.A1_x_at	2.35255	putative fatty acid desaturase	gb:BJ295812
Ta.3274.1.S1_at	2.3503	Triticum aestivum expansin EXPB3 mRNA, complete cds	"gb:AY543538
Ta.28501.1.S1_a_at	2.34946	UDP-glucose 4-epimerase - like protein	gb:CK206587
Ta.27657.5.S1_x_at	2.34909	MRNA for protein H2A, complete cds, clone wcH2A-9	"gb:BJ320258
Ta.22962.1.S1_at	2.34881	T47615 histone H2A.FZ	gb:CN012324
Ta.3869.1.S1_at	2.34168	putative amino acid permease	gb:CA674403
Ta.6575.3.S1_at	2.34074	putative sucroseH+ symporter	gb:BJ256867
Ta.1154.2.S1_a_at	2.33991	D71447 probable syntaxin	gb:CA499296
Ta.7871.2.S1_a_at	2.33687	glycerol-3-phosphate dehydrogenase	gb:CA708151
Ta.7587.1.S1_a_at	2.33599	permease 1 - like protein	gb:CA600599
Ta.8616.1.A1_at	2.33376	expansin S2 precursor, putative	"gb:BQ162131
Ta.8320.1.S1_at	2.33371	endomembrane protein EMP70 precusor isolog	gb:CK207555
Ta.7561.1.S1_x_at	2.32988	PROLIFERA	gb:BQ806632
Ta.993.2.S1_a_at	2.32955	putative pyrophosphate-fructose-6-phosphate 1-phosphotransferase	gb:CA604140
Ta.7378.5.A1_at	2.32935	MRNA for protein H2B-8, complete cds	"gb:BJ225202
Ta.25295.1.S1_at	2.32563	O-methyltransferase	gb:CD373447
Ta.6926.1.S1_at	2.32528	PRO5_ARATH Profilin 5	gb:CK199728
Ta.3093.2.A1_at	2.3237	RNA helicase	gb:CA499821
Ta.23125.1.S1_at	2.32297	putative 3-oxoacyl	gb:CA644839
Ta.29111.1.A1_at	2.32123	putative glycosyltransferase	gb:CK157787
Ta.27664.1.S1_at	2.31714	Pyrophosphate-dependent phosphofructo-1-kinase mRNA, partial cds	"gb:CK207406
Ta.9240.1.S1_x_at	2.31136	legumin-like protein	gb:CD875420
Ta.2157.1.A1_s_at	2.30855	S48020 kinesin-related protein katC	gb:BG607913
Ta.2864.2.S1_x_at	2.30807	beta-glucosidase, putative	"gb:CD894558
Ta.5136.2.S1_x_at	2.30664	T49222 stellacyanin	gb:CA638016
Ta.22962.1.S1_x_at	2.30659	T47615 histone H2A.FZ	gb:CN012324
Ta.9143.1.S1_at	2.30313	major intrinsic protein	gb:CD374115
Ta.8678.1.S1_a_at	2.30158	GDSL-motif lipasehydrolase-like protein	gb:BQ788638
Ta.1819.1.S1_at	2.30036	probable H+-transporting ATPase	gb:CK208579
Ta.29823.1.A1_at	2.29966	putative protein disulfide isomerase	gb:BJ321998
Ta.4455.1.A1_at	2.29872	laccase - like protein	gb:BJ253690
Ta.9542.2.S1_x_at	2.29556	T48478 serinethreonine protein kinase-like protein	gb:CD453927
Ta.28698.1.S1_at	2.29524	2-oxoglutarate dehydrogenase E2 subunit	gb:BJ250105
Ta.7587.2.S1_x_at	2.29457	permease 1 - like protein	gb:BJ321491
Ta.27192.1.S1_at	2.29416	Triticum aestivum mRNA for protein H2A, complete cds, clone wcH2A-3	"gb:D38088.1
Ta.6231.1.S1_a_at	2.29194	T48248 ABC transporter-like protein	gb:CD452539
Ta.2212.1.A1_at	2.29109	putative acyl-CoA synthetase	gb:CK171828
Ta.5382.1.S1_x_at	2.29096	acid phosphatase - like protein	gb:CK198858
Ta.10213.2.S1_a_at	2.28096	glyceraldehyde-3-phosphate dehydrogenase, putative	"gb:CA610492
Ta.18968.2.S1_x_at	2.28006	hydroxymethyltransferase	gb:CK166040
Ta.22968.1.S1_at	2.27955	pEARLI 1-like protein	gb:CA614519
Ta.12499.2.A1_at	2.27808	putative receptor-like protein kinase	gb:BJ311691
Ta.25635.1.S1_at	2.27455	putative annexin	gb:CD373671
Ta.7841.1.S1_a_at	2.27238	putative aspartyl protease	gb:CK209135
Ta.12472.1.S1_x_at	2.27208	peroxidase	gb:CD876924
Ta.13931.1.S1_at	2.27154	C72Q_ARATH Cytochrome P450 71B26	gb:BQ744260
Ta.29542.1.S1_x_at	2.26818	Triticum aestivum mRNA for protein H2A, complete cds, clone wcH2A-2	"gb:D38087.1
Ta.30668.1.S1_at	2.26656	Triticum aestivum expansin EXPB10 mRNA, complete cds	"gb:AY543544
Ta.18225.1.A1_x_at	2.26379	beta-xylosidase	gb:BQ905539
Ta.6897.1.S1_at	2.26281	anti-silencing factor 1-like protein	gb:BJ310110
Ta.10438.3.S1_x_at	2.25996	60s ribosomal protein L34	gb:CA610766
Ta.28307.1.S1_s_at	2.25986	putative beta-hydroxyacyl-ACP dehydratase	gb:BJ266961
Ta.5643.1.S1_at	2.25727	1,3-beta-glucanase - like protein	"gb:CD934385
Ta.21373.1.S1_x_at	2.25109	Pto kinase interactor, putative	"gb:CK213930
Ta.28495.1.S1_x_at	2.24893	H3_MAIZE HISTONE H3	gb:BJ207229
Ta.951.2.A1_x_at	2.24699	aminotransferase, putative	"gb:BE443630
Ta.16529.1.S1_at	2.24456	senescence-associated protein	gb:CA607962
Ta.6789.2.S1_at	2.24269	putative RAS-related protein, RAB11C	"gb:BJ225484
Ta.19469.1.A1_a_at	2.24142	histone-H4-like protein	gb:CA628396
Ta.29415.2.S1_x_at	2.2397	T47724 peptidylprolyl isomerase	gb:CK215276
Ta.1412.1.S1_at	2.23839	T51595 phosphate transport protein, mitochondrial	"gb:BJ242795
Ta.8678.2.S1_x_at	2.2378	GDSL-motif lipasehydrolase-like protein	gb:CN010785
Ta.4604.1.S1_at	2.23459	putative bZIP transcription factor	gb:CD937419
Ta.1819.2.S1_a_at	2.23395	probable H+-transporting ATPase	gb:CK163608
Ta.2746.1.S1_x_at	2.23331	peroxidase	gb:CK198851
Ta.1361.1.S1_s_at	2.23317	S71222 xyloglucan endo-1,4-beta-D-glucanase	"gb:CK193247
Ta.812.4.S1_at	2.23304	Alpha-tubulin mRNA, complete cds	"gb:BJ237929
Ta.30804.1.S1_x_at	2.23139	protein kinase, putative	"gb:CK212344
Ta.3864.1.S1_x_at	2.22922	high affinity Ca2+ antiporter	gb:BQ838082
Ta.18134.1.S1_at	2.22878	CP74_ARATH Allene oxide synthase, chloroplast precursor	"gb:AL826456
Ta.5451.3.S1_a_at	2.22859	pyruvate kinase	gb:CA648973
Ta.14440.1.S1_at	2.22741	coatomer-like protein, epsilon subunit	"gb:BJ254191
Ta.20902.1.S1_x_at	2.22406	T49991 probable protein phosphatase	gb:BJ311735
Ta.6810.1.S1_at	2.22334	GTH7_ARATH Glutathione S-transferase	gb:CD492006
Ta.428.1.S1_at	2.22234	major intrinsic protein	gb:CK155078
Ta.18261.1.S1_a_at	2.22196	putative peroxidase	gb:CK193042
Ta.5662.1.S1_at	2.22094	putative beta-1,3-glucanase	"gb:BG908113
Ta.11488.1.S1_x_at	2.22024	T45786 receptor-protein kinase-like protein	gb:CK155265
Ta.796.1.S1_x_at	2.21854	Triticum aestivum protein disulfide isomerase 3 precursor (PDI3) mRNA, complete cds	"gb:AF262981
Ta.2669.1.S1_a_at	2.21842	T06127 probable sugar transport protein F23E12.140	gb:CK153809
Ta.6492.2.A1_x_at	2.21724	T49949 probable aldose 1-epimerase-like protein	gb:BJ310479
Ta.147.1.S1_at	2.2167	Wheat (T.aestivum) germ agglutinin isolectin D, complete cds	"gb:M25537.1
TaAffx.69777.1.S1_at	2.21653	Wheat (T.durum) germ agglutinin mRNA, 3 end	"gb:J02961.1
Ta.461.2.S1_at	2.21639	H3_MAIZE HISTONE H3	gb:CA606826
Ta.4920.1.S1_at	2.21485	putative transporter	gb:BJ268955
Ta.6932.3.S1_a_at	2.21287	SERINE CARBOXYPEPTIDASE II - like protein	gb:CA647942
Ta.7757.1.S1_at	2.21148	putative serinethreonine protein kinase	gb:BJ311338
Ta.1804.1.S1_s_at	2.21136	Triticum aestivum phytochelatin synthetase mRNA, complete cds	"gb:AY442329
Ta.209.1.S1_at	2.21111	Triticum aestivum S222 (S222) mRNA, complete cds	"gb:AF031231
Ta.7934.3.S1_at	2.20723	CA28_HUMAN Collagen alpha 2	gb:CA634915
Ta.5508.1.S1_at	2.20691	putative pollen surface protein	gb:BQ161358
Ta.801.2.S1_a_at	2.20329	2-oxoglutaratemalate translocator	gb:CA601814
Ta.5524.1.S1_at	2.20187	40S ribosomal protein S17, putative	"gb:BJ276725
Ta.5426.3.S1_a_at	2.20124	C723_ARATH Cytochrome P450 71B3	gb:BJ279113
Ta.6897.2.A1_at	2.19338	anti-silencing factor 1-like protein	gb:BJ229594
Ta.7378.29.S1_at	2.19169	MRNA for protein H2B-8, complete cds	"gb:BJ231541
Ta.7539.1.A1_at	2.18991	T49235 kinesin-like protein	gb:CD931119
Ta.29629.1.S1_s_at	2.1884	putative receptor-like protein kinase	gb:CD933162
Ta.27962.2.A1_x_at	2.18737	mitochondrial elongation factor Tu	gb:CA678475
Ta.24650.2.A1_a_at	2.18611	Phosphoglycerate dehydrogenase - like protein	gb:BJ320120
Ta.26928.1.S1_a_at	2.18079	beta-fructofuranosidase	gb:CD454795
Ta.5227.3.S1_a_at	2.17603	putative s-adenosylmethionine synthetase	gb:CK171474
Ta.4447.2.S1_x_at	2.17417	cellulose synthase catalytic subunit	gb:CA607764
Ta.28501.2.S1_x_at	2.17254	UDP-glucose 4-epimerase - like protein	gb:BJ215590
Ta.2669.3.S1_x_at	2.17162	T06127 probable sugar transport protein F23E12.140	gb:CA689647
Ta.4804.3.S1_a_at	2.16957	2019230A pyruvate dehydrogenase	gb:CA649138
Ta.9116.2.S1_a_at	2.16597	protein kinase -like protein	gb:CA611062
Ta.9046.1.S1_at	2.16469	anter-specific proline-rich protein APG precursor, putative	"gb:CK166079
Ta.6794.2.A1_at	2.16368	GDP-mannose pyrophosphorylase	gb:CK208132
Ta.24586.2.S1_a_at	2.16263	ATP-dependent RNA helicase-like protein	gb:BJ212342
Ta.4447.1.S1_x_at	2.16087	cellulose synthase catalytic subunit	gb:BJ260861
Ta.1833.2.S1_x_at	2.15695	IM13_ARATH Mitochondrial import inner membrane translocase subunit Tim13	gb:BJ250828
Ta.20441.2.S1_a_at	2.15644	putative CCAAT-binding transcription factor subunit	gb:BJ308585
Ta.7488.1.S1_a_at	2.15477	T00580 probable (acyl-carrier-protein) S-malonyltransferase	gb:CK192982
Ta.9189.1.S1_at	2.15269	NOL1R protein	gb:BE516473
Ta.1921.1.A1_at	2.15161	HMD1_ARATH 3-hydroxy-3-methylglutaryl-coenzyme A reductase 1	gb:BE470649
Ta.8320.1.S1_a_at	2.15109	endomembrane protein EMP70 precusor isolog	gb:CK207555
Ta.9742.3.S1_x_at	2.15061	lipoxygenase, putative	"gb:BJ231452
Ta.28376.1.S1_at	2.15061	cytochrome c1 precursor	gb:CK167966
Ta.9632.1.A1_a_at	2.14875	putative multispanning membrane protein	gb:BJ237625
Ta.1580.1.A1_a_at	2.1486	dihydroxyacetone 3-phosphate reductase	gb:BE445787
Ta.23196.3.S1_a_at	2.14804	putative cyclase associated protein CAP	gb:CA648738
Ta.14346.2.A1_x_at	2.14658	T45712 NAD-dependent malate dehydrogenase, chloroplast	"gb:CA603059
Ta.27665.1.A1_at	2.14495	Triticum aestivum 1-acy1-glycerol-3-phosphate acyltransferase mRNA, partial cds	"gb:AF479037
Ta.2876.2.A1_at	2.14163	PCN1_ARATH Proliferating cellular nuclear antigen 1	gb:CK213813
Ta.30608.1.S1_at	2.13906	glucose-6-phosphate dehydrogenase	gb:CA602050
Ta.135.1.S1_at	2.13896	MRNA for reversibly glycosylated polypeptide	gb:BJ230302
Ta.24383.1.S1_at	2.13892	histone H2B -like protein	gb:CA620364
Ta.7841.1.S1_x_at	2.13797	putative aspartyl protease	gb:CK209135
Ta.4280.1.S1_a_at	2.13631	mitochondrial phosphate translocator	gb:CD900251
Ta.3072.1.S1_a_at	2.13623	dihydrolipoamide S-acetyltransferase	gb:CK214648
Ta.5644.1.S1_at	2.13578	ribsomal protein - like	gb:BQ237786
Ta.6810.1.S1_a_at	2.13467	GTH7_ARATH Glutathione S-transferase	gb:CD492006
Ta.1082.1.S1_x_at	2.13455	Triticum aestivum delta tonoplast intrinsic protein TIP2;3 mRNA, complete cds	"gb:AY525641
Ta.27101.2.S1_at	2.13288	histone H3.3	gb:CD868502
Ta.10902.1.S1_at	2.13161	putative hypoersensitive response protein	gb:BJ235859
Ta.22686.1.S1_at	2.13065	mitochondrial elongation factor Tu	gb:CA651598
Ta.5659.1.S1_at	2.12968	THG3_ARATH Gamma-thionin homolog At2g02130 precursor	gb:CD913078
Ta.7388.2.S1_x_at	2.12778	jacalin, putative	"gb:BU672305
Ta.30697.2.S1_at	2.12739	peroxidase	gb:CA608220
Ta.10438.3.S1_at	2.12739	60s ribosomal protein L34	gb:CA610766
Ta.7587.3.S1_x_at	2.12682	permease 1 - like protein	gb:BQ169165
Ta.3460.1.S1_at	2.12618	RNA-binding protein - like	gb:BQ295323
Ta.23817.1.S1_x_at	2.12613	ubiquinol--cytochrome-c reductase-like protein	gb:CK161789
Ta.9107.2.S1_at	2.12584	JT0755 ethylene-forming enzyme	gb:BJ307565
Ta.6543.3.S1_a_at	2.12277	NADH dehydrogenase	gb:CA648039
Ta.4458.1.A1_at	2.12272	GH3 like protein	gb:CK200357
Ta.39.2.S1_at	2.12022	Triticum aestivum starch branching enyzyme 1 (Sbe1D) mRNA, complete cds	"gb:AF286317
Ta.26928.2.S1_x_at	2.11807	beta-fructofuranosidase	gb:AJ611876
Ta.6942.2.S1_at	2.11504	coatomer complex subunit, putative	"gb:BJ226072
Ta.1154.1.S1_at	2.11172	D71447 probable syntaxin	gb:CD871433
Ta.25339.1.A1_at	2.11156	protein kinase, putative	"gb:CD490458
Ta.28682.3.S1_x_at	2.11118	T47675 glycoprotein-like	gb:CA632929
Ta.2127.3.S1_a_at	2.11101	T51343 RNA helicase RH15 (imported)	gb:CA731487
Ta.22317.1.S1_s_at	2.10846	CRT2_ARATH Calreticulin 2 precursor	gb:CD892646
Ta.1305.1.S1_x_at	2.10605	initiation factor 5A-4	gb:CK154793
Ta.22686.2.A1_at	2.10369	mitochondrial elongation factor Tu	gb:CA694291
Ta.19540.1.S1_at	2.10068	lipoxygenase, putative	"gb:CA653222
Ta.18225.1.A1_at	2.10031	beta-xylosidase	gb:BQ905539
Ta.11148.1.S1_at	2.1001	putative enolase	gb:CK208852
Ta.29770.1.A1_at	2.09712	T43481 probable mucin DKFZp434C196.1 - human	gb:CK153637
Ta.10247.3.A1_at	2.09679	putative fatty acid desaturase	gb:BJ295812
Ta.8881.1.S1_at	2.09631	putative cinnamoyl-CoA reductase	gb:BQ162558
Ta.4392.1.A1_at	2.09487	3-phosphoserine phosphatase	gb:BJ320673
Ta.23771.1.S1_at	2.09264	putative cytochrome C	gb:CK211670
Ta.5628.1.A1_at	2.09236	Triticum aestivum partial mRNA for beta3-glucuronyltransferase (b3gat3 gene)	gb:AJ577569.
Ta.6069.1.S1_at	2.09147	cyclophilin - like protein	gb:BJ272718
Ta.5148.3.S1_x_at	2.08932	senescence-specific cysteine protease SAG12	gb:CA640435
Ta.9737.2.S1_x_at	2.08905	NAD+ dependent isocitrate dehydrogenase subunit 1	gb:CK212278
Ta.7386.3.A1_at	2.08856	T49229 palmitoyl-protein thioesterase-like protein F27H5.130 (imported)	gb:BJ221597
Ta.14517.1.S1_at	2.08712	RNA helicase	gb:BJ299603
Ta.5406.1.S1_at	2.08697	peroxidase	gb:CK195780
Ta.339.1.A1_a_at	2.08615	putative amine oxidase	gb:BG905395
Ta.9047.2.S1_a_at	2.08584	endo-beta-1,4-glucanase, putative	"gb:BJ212533
Ta.25473.1.S1_at	2.08386	12-oxophytodienoate reductase	gb:CD452806
Ta.428.2.S1_x_at	2.08233	major intrinsic protein	gb:CA634249
Ta.19504.1.S1_at	2.08109	late embryonic abundant protein - like	gb:CA652768
Ta.19555.2.S1_x_at	2.08088	putative cytochrome c oxidase subunit Vb	gb:CA606092
Ta.29578.2.S1_at	2.07999	class 1 non-symbiotic hemoglobin	gb:CD490460
Ta.9272.2.S1_a_at	2.07697	phosphatephosphoenolpyruvate translocator precursor (Arabidopsis thaliana)	gb:CA638735
Ta.9296.2.S1_a_at	2.07679	Triticum aestivum partial mRNA for obtusifoliol 14-demehylase (cyp51 gene)	"gb:AJ251798
Ta.7533.2.S1_at	2.07522	dynamin-like protein (Arabidopsis thaliana)	gb:BJ306726
Ta.14173.1.S1_a_at	2.07446	putative serinethreonine kinase (Arabidopsis thaliana)	gb:CA649522
Ta.1833.2.S1_at	2.07438	IM13_ARATH Mitochondrial import inner membrane translocase subunit Tim13	gb:BJ250828
Ta.10675.1.A1_at	2.07414	flavonol 4-sulfotransferase, putative (Arabidopsis thaliana)"	"gb:CK153822
Ta.9181.1.S1_at	2.07193	acyl carrier - like protein	gb:CK215974
Ta.6824.2.S1_x_at	2.07079	T51595 phosphate transport protein, mitochondrial (imported)	"gb:CA657774
Ta.13719.1.S1_at	2.0696	putative GDSL-motif lipaseacylhydrolase	gb:CD884440
Ta.24015.1.A1_at	2.06938	peroxidase ATP23a	gb:CA722507
Ta.23196.1.S1_x_at	2.06878	putative cyclase associated protein CAP (Arabidopsis thaliana)	gb:CD452618
Ta.23758.1.S1_at	2.06782	Triticum aestivum cold acclimation protein WCOR518 (Wcor518) mRNA, parial cds.	"gb:U73214.1
Ta.27665.1.S1_at	2.06628	1-acy1-glycerol-3-phosphate acyltransferase mRNA, partial cds	"gb:AL829455
Ta.26928.1.S1_x_at	2.0625	beta-fructofuranosidase	gb:CD454795
Ta.4447.1.S1_at	2.06248	cellulose synthase catalytic subunit	gb:BJ260861
Ta.3072.2.S1_x_at	2.06239	dihydrolipoamide S-acetyltransferase	gb:CA599886
Ta.8066.3.S1_at	2.06118	putative dimethyladenosine transferase (Arabidopsis thaliana)	gb:CA642052
Ta.8634.2.S1_a_at	2.06106	apospory-associated protein C	gb:CA605870
Ta.25464.1.S1_at	2.06058	protein kinase-like protein	gb:BQ800642
Ta.5528.1.S1_at	2.05756	succinyl-CoA synthetase, alpha subunit	"gb:CA601949
Ta.3250.1.A1_a_at	2.05694	HMD1_ARATH 3-hydroxy-3-methylglutaryl-coenzyme A reductase 1	gb:BJ209202
Ta.4841.1.S1_at	2.05337	2-dehydro-3-deoxyphosphooctonate aldolase, putative (Arabidopsis thaliana)	"gb:CA616771
Ta.1643.1.S1_at	2.05211	putative laccase	gb:CA606529
Ta.8620.1.A1_at	2.05134	acyl-CoA synthetase - like protein	gb:BQ162137
Ta.5637.3.S1_at	2.05105	putative steroid binding protein	gb:CA679041
Ta.23044.1.A1_s_at	2.05088	major intrinsic protein	gb:CA603394
Ta.14097.1.S1_x_at	2.05021	anter-specific proline-rich protein APG precursor (Arabidopsis thaliana)	gb:BQ807228
Ta.24165.1.S1_x_at	2.04934	THG3_ARATH Gamma-thionin homolog At2g02130 precursor	gb:AJ613136
Ta.6265.1.S1_at	2.048	lipoamide dehydrogenase precursor	gb:CK205463
Ta.6897.2.A1_x_at	2.0479	anti-silencing factor 1-like protein (Arabidopsis thaliana)	gb:BJ229594
Ta.15331.1.S1_at	2.04656	Cytochrome reductase mRNA, partial cds	"gb:AJ611890
Ta.27101.5.S1_x_at	2.04561	histone H3.3	gb:BJ309242
Ta.3126.1.S1_at	2.04486	Triticum aestivum mRNA for acyl-(acyl-carrier protein) thioesterase (fatA gene)	gb:AJ488493.
Ta.9533.1.S1_at	2.04428	enoyl-ACP reductase	gb:CA603087
Ta.2629.3.S1_a_at	2.0431	NUHM_ARATH NADH-ubiquinone oxidoreductase 24 kDa subunit, mitochondrial precursor	"gb:CA708565
Ta.18261.2.S1_x_at	2.04243	putative peroxidase (Arabidopsis thaliana)	gb:BJ318556
Ta.14346.1.A1_s_at	2.04091	T45712 NAD-dependent malate dehydrogenase, chloroplast - Arabidopsis thaliana	"gb:BQ236769
Ta.8094.1.A1_at	2.04043	putative lipase	gb:CD454907
Ta.2251.1.S1_at	2.03978	Triticum aestivum delta-24-sterol methyltransferase (TA-MT) mRNA, complete cds	"gb:U60754.1
Ta.71.1.S1_at	2.03968	2120441A protochlorophyllide oxidoreductase	gb:CF133648
Ta.9166.3.S1_a_at	2.03767	kinase-like protein	gb:CA638022
Ta.1780.3.S1_x_at	2.03582	6-phosphogluconate dehydrogenase	gb:CA734883
Ta.23.1.S1_at	2.0329	T.aestivum VDAC3 mRNA for voltage dependent anion channel	gb:X82148.1
Ta.14641.1.S1_at	2.03283	H3_MAIZE HISTONE H3	gb:BJ214272
Ta.10166.1.A1_at	2.03244	chlorophyll a oxygenase	gb:CA598364
Ta.28691.1.A1_x_at	2.02967	S06904 histone H4 - Arabidopsis thaliana	gb:BQ294672
Ta.30606.1.S1_s_at	2.02855	Partial mRNA for putative pyridine nucleotide-disulphide oxidoreductase	gb:BQ162413
Ta.966.1.S1_s_at	2.02812	R12C_ARATH 40S ribosomal protein S12-2	gb:BQ483970
Ta.25254.1.S1_at	2.02722	putative protein kinase	gb:CD454342
Ta.7741.1.S1_at	2.02519	Partial mRNA for putative Cen-like protein (fdr1 gene)	gb:CD492091
Ta.74.1.S1_at	2.02314	Triticum aestivum protein disulfide isomerase 2 precursor (PDI2) mRNA, complete cds	"gb:AF262980
Ta.823.1.S1_a_at	2.02264	protein kinase, putative	"gb:CK205645
Ta.16240.1.A1_at	2.02067	protein kinase, putative	gb:CK207758
Ta.7561.2.A1_at	2.01852	PROLIFERA	gb:CA611422
Ta.19608.3.S1_x_at	2.01792	glucosyl transferase, putative	"gb:CA719313
Ta.7511.1.S1_at	2.01765	receptor protein kinase-like	gb:CA652130
Ta.3437.1.S1_a_at	2.01742	T48351 adenosine kinase-like protein - Arabidopsis thaliana	gb:BJ282387
Ta.6942.3.A1_a_at	2.01737	coatomer complex subunit, putative (Arabidopsis thaliana)"	"gb:CA647500
Ta.109.1.S1_at	2.01602	T.aestivum mRNA for heat shock protein 16.9B	gb:X64618.1
Ta.2746.2.S1_x_at	2.01416	peroxidase	gb:BQ295073
Ta.4262.2.S1_at	2.01404	RNA polymerase subunit	gb:BJ239619
Ta.26303.2.S1_s_at	2.01267	T51746 RNA helicase RH17 (imported) - Arabidopsis thaliana	gb:BJ210327
Ta.1840.1.S1_at	2.01053	pEARLI 1-like protein (Arabidopsis thaliana)	gb:CK152019
Ta.21335.1.S1_at	2.01028	luminal binding protein (Arabidopsis thaliana)	gb:BJ321089
Ta.14195.3.S1_x_at	2.0051	Nonclathrin coat protein gamma - like protein (Arabidopsis thaliana)	gb:CA640695
Ta.7828.1.A1_at	2.00508	MTD1_ARATH Probable mannitol dehydrogenase 1	gb:CA668071
Ta.12936.1.S1_at	2.00462	Triticum aestivum glutathione-S-transferase Cla47 mRNA, complete cds	"gb:AY064480
Ta.3092.2.S1_x_at	2.00347	RS24_ARATH 40S ribosomal protein S24	gb:CA639937
Ta.14173.2.S1_x_at	2.00191	putative serinethreonine kinase	gb:BQ607762
Ta.25272.2.S1_x_at	2.00122	early nodule-specific protein, putative (Arabidopsis thaliana)"	"gb:CA651704

## Sheet: 8h Vs 72h downregulated
Probe Set ID	Fold Change	Gene Decription	Genebank Assession Number
Ta.5145.4.S1_at	0.0399434	nicotianamine synathase	"gb:BJ286574
Ta.22984.1.S1_x_at	0.0399232	photosystem II type I chlorophyll a b binding protein	gb:CK211804
Ta.9216.1.A1_x_at	0.0390152	Transcribed sequence with weak similarity to protein ref:NP_195392.1 (A.thaliana) homeodomain protein (Arabidopsis thaliana)	gb:BQ165936
Ta.19428.1.S1_at	0.0373382	beta-1,3-glucanase-like protein	"gb:CA639215
Ta.5615.1.S1_at	0.0369679	pathogenesis-related PR-1-like protein	gb:BJ282224
Ta.62.1.S1_x_at	0.0368599	PR-1.1 protein	gb:BM136002
Ta.2402.3.S1_x_at	0.0363732	chlorophyll ab-binding protein	gb:CK216367
Ta.1161.1.S1_at	0.0333489	photosystem II 22kDa protein, putative	"gb:BJ261576
Ta.9216.1.A1_a_at	0.032819	homeodomain protein	gb:BQ165936
Ta.9216.2.A1_at	0.0317492	homeodomain protein	gb:CD373918
Ta.30731.1.S1_at	0.0300143	glucosyl transferase	gb:CD876318
Ta.3581.2.S1_x_at	0.0297643	photosystem I subunit III precursor	"gb:CA600874
Ta.861.1.S1_at	0.0289651	Triticum aestivum putative Rieske Fe-S precursor protein mRNA, complete cds. /PROD=putative Rieske Fe-S precursor protein /FL=gb:AY123422.1	"gb:AY123422
Ta.18560.1.S1_at	0.0272312	T05993 probable peroxidase	gb:CA643338
Ta.5549.3.S1_at	0.0242372	nicotianamine synathase	"gb:CD878292
Ta.28.1.S1_at	0.0219617	glucan endo-1,3-beta-D-glucosidase	"gb:Y18212.1
Ta.278.1.S1_x_at	0.0198025	pathogenesis-related protein 1	"gb:AF384143
Ta.8262.1.S1_at	0.0192182	C72V_ARATH Cytochrome P450 71B34	gb:BQ161667
Ta.22984.2.S1_x_at	0.018878	photosystem II type I chlorophyll a b binding protein	gb:CK164231
Ta.1135.1.S1_at	0.0180413	Transcribed sequence with strong similarity to protein ref:NP_174996.1 (A.thaliana) glyceraldehyde-3-phosphate dehydrogenase (Arabidopsis	gb:CD938586
Ta.1988.3.S1_x_at	0.0180227	S51838 sedoheptulose-bisphosphataseS51838	gb:CK214871
Ta.27660.1.S1_at	0.0174019	Ribulose-1,5-bisphosphate carboxylase activase precursor RNA, partial cds; nuclear gene for chloroplast produc核酮糖-1,5二磷酸羧化酶体核糖核酸，部分CDS;叶绿体制品的核基因	"gb:CK216184
Ta.278.1.S1_at	0.0150499	pathogenesis-related protein 1	"gb:AF384143
Ta.1989.1.S1_a_at	0.0143422	T48033 CP12-like protein	gb:CA674427
Ta.1988.3.S1_at	0.014211	S51838 sedoheptulose-bisphosphatase	gb:CK214871
Ta.2752.3.S1_x_at	0.0130947	chloroplast ribulosebisphosphate carboxylase small subunit mRNA, clone pTS406,叶绿体ribulosebisphosphate羧化酶小亚基基因，克隆pTS406，	"gb:BJ266715
Ta.27793.2.S1_x_at	0.00774843	Photosystem II polypeptide mRNA, partial cds; nuclear gene for chloroplast product	"gb:CK218048
Ta.24105.1.A1_s_at	0.499921	Wheat signal recognition particle (SRP) 7S RNA variant 1.	gb:X13913.1
Ta.10595.1.S1_at	0.499784	rhodanese-like family protein (Arabidopsis thaliana)	gb:BQ170316
Ta.28784.1.S1_x_at	0.499726	Triticum aestivum cold acclimation protein WCOR825 (Wcor825) mRNA, partial cds	"gb:U73215.1
Ta.15958.1.A1_at	0.499666	putative protein kinase (Arabidopsis thaliana)	gb:CK158953
Ta.18957.1.S1_at	0.499542	S10889 proline-rich protein - human	gb:CD871490
Ta.18890.1.S1_at	0.499331	ubiquitin activating enzyme E1-like protein (Arabidopsis thaliana)	gb:CA603729
Ta.669.3.A1_x_at	0.498671	T46159 cytochrome P450-like protein - Arabidopsis thaliana	gb:CA625716
Ta.16744.1.S1_at	0.498628	putative lipase (Arabidopsis thaliana)	gb:CD453088
Ta.2882.1.S1_at	0.498583	EF-hand Ca2+-binding protein CCD1 /FL=gb:AF181661.1	"gb:AF181661
Ta.24625.2.S1_a_at	0.498528	caffeic acid O-methyltransferase, putative (Arabidopsis thaliana)"	"gb:CA607678
Ta.22556.1.S1_x_at	0.497522	dirigent protein, putative (Arabidopsis thaliana)	"gb:CA608846
Ta.13194.1.S1_at	0.497031	prolin-rich protein, putative (Arabidopsis thaliana)	"gb:BJ266127
Ta.2541.1.S1_x_at	0.496998	cold acclimation protein WCOR615 /FL=gb:U73217.1	"gb:U73217.1
Ta.2783.1.S1_at	0.496566	Triticum aestivum mRNA for chitinase 2, complete cds. /PROD=chitinase 2 /FL=gb:AB029935.1	"gb:AB029935
Ta.21839.1.S1_x_at	0.496484	probable wound-induced protein (Arabidopsis thaliana)	gb:AJ610013
Ta.18239.1.S1_at	0.496211	ADF3_ARATH Actin-depolymerizing factor 3	gb:CA632242
Ta.4650.1.A1_a_at	0.494817	putative acyl-CoA synthetase (Arabidopsis thaliana)	gb:BQ162177
Ta.28944.2.S1_a_at	0.494313	putative ferritin (Arabidopsis thaliana)	gb:CK161298
Ta.24899.1.A1_at	0.494226	ABC transporter homolog PnATH - like (Arabidopsis thaliana)	gb:BJ298244
Ta.13202.1.S1_at	0.493929	putative mitochondrial carrier protein (Arabidopsis thaliana)	gb:BQ169825
Ta.296.1.A1_at	0.493684	putative pre-mRNA splicing factor (Arabidopsis thaliana)	gb:CD919170
Ta.19158.1.A1_at	0.492268	subtilisin-like serine protease, putative (Arabidopsis thaliana)"	"gb:CD373689
Ta.763.3.A1_x_at	0.492037	T49190 ribosomal protein L1-like protein - Arabidopsis thaliana	gb:CD453554
Ta.5193.2.S1_a_at	0.491209	coded for by A. thaliana cDNA T04215 (Arabidopsis thaliana)	gb:BQ841676
Ta.26917.1.S1_at	0.491182	Partial mRNA for putative MADS box-like protein	gb:CD452828
Ta.19705.1.S1_at	0.491151	ferredoxin (Arabidopsis thaliana)	gb:CA656909
Ta.4748.1.S1_at	0.491058	nucleoside-diphosphate kinase (Arabidopsis thaliana)	gb:BJ251537
Ta.9731.1.S1_x_at	0.490752	T51734 neoxanthin cleavage enzyme (imported) - Arabidopsis thaliana	gb:CA619563
Ta.1221.1.A1_at	0.490618	T10672 aspartate--tRNA ligase homolog F6E21.100 - Arabidopsis thaliana	gb:BE420322
Ta.8395.1.S1_x_at	0.490599	probable wound-induced protein (Arabidopsis thaliana)	gb:BQ161837
Ta.14837.2.S1_at	0.490563	calreticulin, putative (Arabidopsis thaliana)"	"gb:CA670075
Ta.23142.1.S1_x_at	0.490193	Wheat (T.aestivum) gamma-gliadin class B-III mRNA /FL=gb:U86029.1 gb:U86027.1	gb:BJ296454
Ta.9349.1.S1_at	0.490166	AGO1_ARATH Argonaute protein	gb:BQ803617
Ta.26921.1.S1_x_at	0.489963	actin interacting protein (Arabidopsis thaliana)	gb:CA612454
Ta.13013.2.S1_x_at	0.489469	protein kinase, putative (Arabidopsis thaliana)"	"gb:CA613496
Ta.20570.1.A1_at	0.48943	1-aminocyclopropane-1-carboxylate oxidase (Arabidopsis thaliana)	gb:CA741536
Ta.28879.3.S1_at	0.488996	protein phosphatase type 2C, putative (Arabidopsis thaliana)"	"gb:CA661256
Ta.29814.1.S1_at	0.48795	peroxidase (Arabidopsis thaliana)	gb:CK213308
Ta.332.3.A1_at	0.4879	T02543 aldehyde dehydrogenase homolog F13M22.27 - Arabidopsis thaliana	gb:BJ230140
Ta.11646.1.A1_at	0.48786	S26650 DNA-binding protein 5 - human	gb:CD937934
Ta.1808.1.A1_s_at	0.48769	HD-Zip protein (Arabidopsis thaliana)	gb:BJ306754
Ta.2882.1.S1_s_at	0.487522	EF-hand Ca2+-binding protein CCD1 /FL=gb:AF181661.1"	"gb:AF181661
Ta.526.1.S1_x_at	0.487491	lipoxygenase, putative (Arabidopsis thaliana)"	"gb:BE604829
Ta.28879.1.S1_a_at	0.487102	protein phosphatase type 2C, putative (Arabidopsis thaliana)"	"gb:BJ306387
Ta.5645.2.S1_x_at	0.486942	T50812 asparagine synthetase ASN3 - Arabidopsis thaliana	gb:CA707112
Ta.2881.1.S1_a_at	0.486918	ribosomal protein S1 (Arabidopsis thaliana)	gb:CA624734
Ta.24254.1.S1_a_at	0.486488	FD3D_ARATH Temperature-sensitive omega-3 fatty acid desaturase, chloroplast precursor	"gb:CA616263
Ta.5358.2.S1_x_at	0.486056	T04207 phospholipid-hydroperoxide glutathione peroxidase	gb:CA625440
Ta.14820.1.S1_at	0.486007	Partial mRNA for putative MAP kinase phosphatase (zmMKP1 gene)	gb:CD923919
Ta.9027.1.S1_at	0.485852	A54895 mucin 2, intestinaltracheal - rat	"gb:BQ162789
Ta.6099.2.S1_at	0.485573	2-nitropropane dioxygenase-like protein (Arabidopsis thaliana)	gb:CA663360
Ta.622.1.S1_at	0.485495	T48500 Mei2-like protein - Arabidopsis thaliana	gb:BQ160760
Ta.23195.1.S1_at	0.485399	AGO1_ARATH Argonaute protein	gb:CA683257
Ta.12823.1.S1_s_at	0.485304	Ammonium transporter Amt1;1 mRNA, partial cds"	"gb:CA638403
Ta.6047.1.S1_at	0.485286	peptidylprolyl isomerase (Arabidopsis thaliana)	gb:CK155170
Ta.7730.2.S1_a_at	0.484868	T04234 calmodulin-binding protein homolog F14M19.80 - Arabidopsis thaliana	gb:BJ317505
Ta.669.1.A1_a_at	0.484601	T46159 cytochrome P450-like protein - Arabidopsis thaliana	gb:BE499228
Ta.23195.1.S1_x_at	0.484001	AGO1_ARATH Argonaute protein	gb:CA683257
Ta.1057.1.A1_at	0.483972	T45958 oligopeptide transporter-like protein - Arabidopsis thaliana	gb:BQ171746
Ta.5645.2.S1_a_at	0.48385	T50812 asparagine synthetase ASN3 - Arabidopsis thaliana	gb:CA707112
Ta.967.1.A1_at	0.483734	putative glucosyltransferase (Arabidopsis thaliana)	gb:BG908166
Ta.3214.1.S1_at	0.48366	thioredoxin h, putative (Arabidopsis thaliana)	"gb:BJ230182
Ta.8304.1.S1_a_at	0.483512	PR-1 protein, putative (Arabidopsis thaliana)	"gb:CA602902
Ta.4968.3.S1_x_at	0.483012	T51234 scarecrow-like protein 1 (imported) - Arabidopsis thaliana	gb:CA644156
Ta.2866.1.S1_at	0.482951	S21961 proline-rich protein APG - Arabidopsis thaliana	gb:BE428861
Ta.5193.1.S1_at	0.482782	coded for by A. thaliana cDNA T04215 (Arabidopsis thaliana)	gb:CA645042
Ta.3307.3.A1_at	0.482414	putative U5 small nuclear ribonucleoprotein, an RNA helicase (Arabidopsis thaliana)"	"gb:BQ169385
Ta.30805.1.S1_at	0.482274	putative metal ion transporter	gb:BJ263988
Ta.28879.1.S1_at	0.482244	protein phosphatase type 2C, putative (Arabidopsis thaliana)"	"gb:BJ306387
Ta.3794.1.S1_at	0.482223	putative nucleoside triphosphatase (Arabidopsis thaliana)	gb:AL820274
Ta.26129.1.A1_at	0.48162	putative myosin heavy chain (Arabidopsis thaliana)	gb:CD452870
Ta.14837.2.S1_x_at	0.481276	calreticulin, putative (Arabidopsis thaliana)"	"gb:CA670075
Ta.24254.3.S1_x_at	0.481054	FD3D_ARATH Temperature-sensitive omega-3 fatty acid desaturase, chloroplast precursor"	"gb:CA681727
Ta.25379.1.S1_at	0.480863	protein kinase - like protein (Arabidopsis thaliana)	gb:CD454951
Ta.746.3.S1_x_at	0.480819	Translation initiation factor mRNA, complete cds"	"gb:BJ318989
Ta.13875.1.S1_at	0.480621	similar to harpin-induced protein hin1 from tobacco (Arabidopsis thaliana)	gb:AL830660
Ta.438.2.S1_x_at	0.480612	putative bifunctional nuclease (Arabidopsis thaliana)	gb:CK212622
Ta.5729.1.S1_a_at	0.480102	probable wound-induced protein (Arabidopsis thaliana)	gb:BJ288511
Ta.7846.1.S1_at	0.479971	putative RING zinc finger protein (Arabidopsis thaliana)	gb:BQ160792
Ta.12039.1.A1_at	0.479909	DEG1_ARATH Protease Do-like 1, chloroplast precursor	"gb:CA721647
Ta.6954.2.S1_at	0.479891	choline kinase GmCK2p -like protein (Arabidopsis thaliana)	gb:BJ318752
Ta.13462.2.S1_a_at	0.479859	T06011 probable pyrophosphate--fructose-6-phosphate 1-phosphotransferase	gb:CA661266
Ta.26230.1.S1_x_at	0.479525	peroxidase (Arabidopsis thaliana)	gb:CD453005
Ta.2927.1.S1_s_at	0.4795	S71371 gibberellin-regulated protein GASA5 precursor - Arabidopsis thaliana	gb:BJ207394
Ta.28589.1.A1_s_at	0.479107	N-glyceraldehyde-2-phosphotransferase-like (Arabidopsis thaliana)	gb:CA722295
Ta.3659.2.S1_at	0.47883	heat shock factor binding protein 1 (Homo sapiens)	gb:CA659950
Ta.30552.1.S1_x_at	0.478689	T01294 sterol O-acyltransferase homolog F27F23.26 - Arabidopsis thaliana	gb:BJ322102
Ta.7386.1.A1_at	0.478516	T49229 palmitoyl-protein thioesterase-like protein F27H5.130 (imported) - Arabidopsis thaliana	gb:BJ313497
Ta.12477.1.S1_at	0.478264	S47137 homeotic protein Athb-7 - Arabidopsis thaliana	gb:CA733008
Ta.28233.2.S1_a_at	0.478251	flavonol synthase, putative (Arabidopsis thaliana)	"gb:CA695499
Ta.9795.1.A1_at	0.477437	putative ferredoxin-thioredoxin reductase (Arabidopsis thaliana)	gb:CA707977
Ta.23342.1.S1_at	0.477024	S46440 bifunctional UMP synthase (validated) - Arabidopsis thaliana	gb:CD873149
Ta.28471.1.S1_x_at	0.476923	nodulin - like protein (Arabidopsis thaliana)	gb:BJ273142
Ta.30751.1.S1_at	0.476755	serinethreonine-specific protein kinase, putative (Arabidopsis thaliana)	"gb:BJ320588
Ta.2412.1.S1_at	0.476567	H+-transporting ATP synthase chain 9 - like protein (Arabidopsis thaliana)	gb:CD898752
Ta.8661.1.S1_at	0.476355	putative MYB family transcription factor (Arabidopsis thaliana)	gb:CA641399
Ta.14050.1.S1_at	0.475752	RIKEN cDNA 3110040N11 (Mus musculus)	gb:BQ805802
Ta.2107.1.S1_s_at	0.475635	aldehyde dehydrogenase homolog, putative (Arabidopsis thaliana)	"gb:CK192917
Ta.15921.1.S1_at	0.475315	T48328 importin alpha-like protein - Arabidopsis thaliana	gb:CA501195
Ta.22674.1.A1_at	0.475069	ethylene-forming-enzyme-like dioxygenase-like protein (Arabidopsis thaliana)	gb:BJ226947
Ta.9743.1.S1_x_at	0.474735	CYSL_ARATH Cysteine synthase, chloroplast precursor	"gb:BJ265785
Ta.9897.1.S1_at	0.474383	histone H1 (Arabidopsis thaliana)	gb:BJ233928
Ta.2412.1.S1_x_at	0.473702	H+-transporting ATP synthase chain 9 - like protein (Arabidopsis thaliana)	gb:CD898752
Ta.5232.2.S1_a_at	0.473457	T45804 glucan endo-1,3-beta-D-glucosidase"	"gb:BJ278861
Ta.296.2.A1_a_at	0.473392	putative pre-mRNA splicing factor (Arabidopsis thaliana)	gb:BJ228344
Ta.1471.2.S1_at	0.473222	putative heat shock protein (Arabidopsis thaliana)	gb:CA638253
Ta.29834.1.S1_at	0.472706	abscisic acid responsive elements-binding factor	gb:BJ272526
Ta.5901.1.S1_x_at	0.472603	putative cytochrome P450 (Arabidopsis thaliana)	gb:CD903423
Ta.28316.3.S1_at	0.472564	ubiquitin extension protein	gb:BJ252450
Ta.1422.1.S1_at	0.471616	ras-related small GTP-binding protein RAB1c (Arabidopsis thaliana)	gb:CK197385
Ta.30028.1.S1_s_at	0.471265	peroxidase ATP4a (Arabidopsis thaliana)	gb:CK200808
Ta.27964.1.S1_at	0.470952	protein kinase -like protein (Arabidopsis thaliana)	gb:CD920460
Ta.9473.1.A1_at	0.470609	putative cinnamyl-alcohol dehydrogenase (Arabidopsis thaliana)	gb:BJ308717
Ta.746.1.S1_a_at	0.470498	translation initiation factor /FL=gb:AF508969.1"	"gb:AF508969
Ta.29919.1.S1_s_at	0.470494	FKBP-type peptidyl-prolyl cis-trans isomerase, putative (Arabidopsis thaliana)	"gb:CK214026
Ta.10549.2.A1_at	0.470373	T51615 alternative respiratory pathway oxidase	gb:BQ165963
Ta.4035.2.S1_x_at	0.470259	beta-glucosidase, putative (Arabidopsis thaliana)"	"gb:BE517240
Ta.338.1.S1_at	0.470215	S71371 gibberellin-regulated protein GASA5 precursor - Arabidopsis thaliana	gb:BF484849
Ta.669.1.A1_x_at	0.470168	T46159 cytochrome P450-like protein - Arabidopsis thaliana	gb:BE499228
Ta.2429.2.S1_a_at	0.469663	chloroplast 50S ribosomal protein L31, putative (Arabidopsis thaliana)"	"gb:CK215557
Ta.25611.1.S1_at	0.46885	NAM CUC2 - like protein (Arabidopsis thaliana)	gb:CD373727
Ta.9731.2.S1_x_at	0.468842	T51734 neoxanthin cleavage enzyme (imported) - Arabidopsis thaliana	gb:CK161387
Ta.10165.1.S1_at	0.46857	nodulin - like protein (Arabidopsis thaliana)	gb:AJ613166
Ta.28750.1.S1_at	0.468388	PSBR_ARATH Photosystem II 10 kDa polypeptide, chloroplast precursor"	"gb:CD884700
Ta.10073.1.S1_a_at	0.468017	putative coatomer protein (Arabidopsis thaliana)	gb:CA627499
Ta.6262.2.S1_x_at	0.467794	adenine nucleotide translocase (Arabidopsis thaliana)	gb:BE424595
Ta.12448.1.A1_at	0.466971	T04835 probable serinethreonine-specific protein kinase	gb:CD875890
Ta.1057.1.A1_x_at	0.466939	T45958 oligopeptide transporter-like protein - Arabidopsis thaliana	gb:BQ171746
Ta.8324.1.A1_at	0.466443	subtilisin-like protease (Arabidopsis thaliana)	gb:BQ161742
Ta.5216.1.S1_x_at	0.466147	T51717 extensin-like protein (imported) - Arabidopsis thaliana	gb:CA640232
Ta.5939.1.A1_at	0.46595	T02610 YTA11 protein homolog T19L18.5 - Arabidopsis thaliana	gb:BJ215951
Ta.26230.1.S1_at	0.465706	peroxidase (Arabidopsis thaliana)	gb:CD453005
Ta.28479.1.S1_at	0.465399	putative lysinehistidine-specific permease (Arabidopsis thaliana)	gb:BJ286275
Ta.21518.1.S1_x_at	0.465068	drought-induced protein - like (Arabidopsis thaliana)	gb:BG908939
Ta.4328.1.S1_x_at	0.465045	T43481 probable mucin DKFZp434C196.1 - human	gb:BJ277748
Ta.19015.1.S1_a_at	0.465032	probable wound-induced protein (Arabidopsis thaliana)	gb:CA645932
Ta.4508.3.S1_a_at	0.46381	putative transporter (Arabidopsis thaliana)	gb:BJ267436
Ta.28300.1.A1_s_at	0.46223	GATA-binding transcription factor-like protein (Arabidopsis thaliana)	gb:CA631079
Ta.5358.1.S1_a_at	0.462099	T04207 phospholipid-hydroperoxide glutathione peroxidase	gb:CK216705
Ta.13351.1.S1_at	0.462014	Triticum aestivum putative serinethreonine protein kinase (PK4) mRNA, complete cds. /PROD=putative serinethreonine protein kinase /FL=gb:AF519805.1	"gb:AF519805
Ta.2881.3.S1_at	0.461891	ribosomal protein S1 (Arabidopsis thaliana)	gb:CA625184
Ta.19597.1.S1_s_at	0.46173	putative abscisic acid responsive elements-binding factor (Arabidopsis thaliana)	gb:CN011008
Ta.14226.1.S1_at	0.461579	wall-associated kinase, putative (Arabidopsis thaliana)"	"gb:BQ838170
Ta.5039.3.S1_x_at	0.461145	G2484-1 protein (Arabidopsis thaliana)	gb:BJ317889
Ta.4968.1.S1_at	0.461036	T51234 scarecrow-like protein 1 (imported) - Arabidopsis thaliana	gb:CA652509
Ta.1730.1.A1_at	0.46078	glutaredoxin, putative (Arabidopsis thaliana)"	"gb:CA721726
Ta.8277.2.A1_x_at	0.460778	MtN21 nodulin protein-like (Arabidopsis thaliana)	gb:CA602127
Ta.2429.1.S1_x_at	0.460719	chloroplast 50S ribosomal protein L31, putative (Arabidopsis thaliana)"	"gb:CK216330
Ta.4250.1.S1_x_at	0.459447	T48524 lysophospholipase-like protein - Arabidopsis thaliana	gb:BJ267068
Ta.5039.1.A1_a_at	0.459146	G2484-1 protein (Arabidopsis thaliana)	gb:BQ237298
Ta.2541.1.S1_s_at	0.45859	Triticum aestivum cold acclimation protein WCOR615 (Wcor615) mRNA, complete cds. /PROD=cold acclimation protein WCOR615 /FL=gb:U73217.1	"gb:U73217.1
Ta.8304.1.S1_x_at	0.45816	PR-1 protein, putative (Arabidopsis thaliana)"	"gb:CA602902
Ta.4998.1.S1_at	0.457951	polyphosphoinositide binding protein, putative (Arabidopsis thaliana)"	"gb:BQ165931
Ta.20004.1.A1_a_at	0.457665	DET1_ARATH Light-mediated development protein DET1	gb:CA664483
Ta.19041.1.S1_at	0.457511	probable wound-induced protein (Arabidopsis thaliana)	gb:CA646285
Ta.6954.1.S1_x_at	0.457279	choline kinase GmCK2p -like protein (Arabidopsis thaliana)	gb:CK215443
Ta.7766.2.S1_a_at	0.456576	SerArg-related nuclear matrix protein	gb:BQ170648
Ta.7878.1.S1_at	0.456565	putative mudrA protein (Arabidopsis thaliana)	gb:BQ160842
Ta.23079.1.S1_a_at	0.456402	S20866 L-ascorbate peroxidase	gb:BJ317746
Ta.22674.1.A1_x_at	0.456345	ethylene-forming-enzyme-like dioxygenase-like protein (Arabidopsis thaliana)	gb:BJ226947
Ta.21518.3.S1_a_at	0.456342	drought-induced protein - like (Arabidopsis thaliana)	gb:CA638607
Ta.4199.2.S1_at	0.455915	putative alpha-L-arabinofuranosidase (Arabidopsis thaliana)	gb:CA601651
Ta.28750.1.S1_x_at	0.455793	PSBR_ARATH Photosystem II 10 kDa polypeptide, chloroplast precursor	"gb:CD884700
Ta.20985.1.A1_at	0.45468	putative peroxidase (Arabidopsis thaliana)	gb:BJ284058
Ta.8368.2.S1_at	0.454013	MSRA_ARATH Peptide methionine sulfoxide reductase	gb:CA624505
Ta.13307.2.S1_x_at	0.453893	peroxidase ATP4a (Arabidopsis thaliana)	gb:CA646713
Ta.3164.2.S1_at	0.453627	phytochrome-associated protein PAP2 (Arabidopsis thaliana)	gb:CK205955
Ta.4508.1.S1_a_at	0.453164	putative transporter (Arabidopsis thaliana)	gb:BJ275570
Ta.4419.1.S1_at	0.453085	cysteine proteinase (Arabidopsis thaliana)	gb:CK193073
Ta.16806.1.S1_at	0.453012	S12042 glucose transport protein STP1 - Arabidopsis thaliana	gb:CA613039
Ta.27661.2.S1_at	0.45272	Heat shock protein 16.9 (hsp16.9-10LC1) mRNA, partial cds"	"gb:CA593468
Ta.29587.2.S1_x_at	0.452507	photosystem II type I chlorophyll a b binding protein (Arabidopsis thaliana)	gb:BG907131
Ta.8545.2.S1_at	0.451869	putative glutathione S-transferase TSI-1 (Arabidopsis thaliana)	gb:CA677202
Ta.10295.1.S1_x_at	0.451359	T51419 CARBONIC ANHYDRASE 2 - Arabidopsis thaliana	gb:CD454609
Ta.639.1.S1_at	0.451283	T.aestivum mRNA for peptidylprolyl isomerase	gb:CA713572
Ta.28411.1.A1_at	0.450873	CALMODULIN-RELATED PROTEIN 2, TOUCH-INDUCED	"gb:BQ162281
Ta.28866.2.A1_s_at	0.450636	similar to latex allergen from Hevea brasiliensis (Arabidopsis thaliana)	gb:CK193087
Ta.13007.1.S1_at	0.450427	thioredoxin-like (Arabidopsis thaliana)	gb:BQ281799
Ta.5072.1.S1_at	0.450216	probable wound-induced protein (Arabidopsis thaliana)	gb:BJ271295
Ta.5901.3.S1_x_at	0.449967	putative cytochrome P450 (Arabidopsis thaliana)	gb:CA609571
Ta.26922.1.S1_at	0.449906	auxin-induced protein, putative (Arabidopsis thaliana)"	"gb:BJ230821
Ta.4346.1.A1_x_at	0.449882	photosystem II type I chlorophyll a b binding protein (Arabidopsis thaliana)	gb:CK214756
Ta.1022.2.S1_a_at	0.449525	senescence-associated protein (Arabidopsis thaliana)	gb:CK215401
Ta.10549.1.A1_at	0.449327	T51615 alternative respiratory pathway oxidase	gb:CA609877
Ta.10575.1.A1_at	0.449117	triacylglycerol lipase-like protein (Arabidopsis thaliana)	gb:BQ166028
Ta.4257.1.S1_at	0.447737	ABC transporter -like protein (Arabidopsis thaliana)	gb:CK159198
Ta.18814.2.S1_at	0.447581	T45930 uracil phosphoribosyltransferase-like protein - Arabidopsis thaliana	gb:CA605064
Ta.10130.1.S1_at	0.447376	AP2 domain containing protein, putative (Arabidopsis thaliana)	"gb:CK198845
Ta.11513.1.S1_a_at	0.446778	bZIP transcription factor ATB2, putative (Arabidopsis thaliana)"	"gb:BQ170258
Ta.9366.1.S1_x_at	0.446038	zinc finger protein OBP4 - like (Arabidopsis thaliana)	gb:BJ239602
Ta.5208.1.S1_at	0.444428	BGAL_ECOLI Beta-galactosidase	gb:CA652325
Ta.763.2.A1_a_at	0.444311	T49190 ribosomal protein L1-like protein - Arabidopsis thaliana	gb:BJ229062
Ta.1022.3.S1_at	0.443996	senescence-associated protein (Arabidopsis thaliana)	gb:BQ162419
Ta.2809.1.S1_s_at	0.443445	serinearginine repetitive matrix protein 1 (Mus musculus)	gb:CD935951
Ta.28669.3.S1_x_at	0.44246	protein phosphatase type 2C, putative (Arabidopsis thaliana)"	"gb:CA609221
Ta.6099.1.S1_at	0.441974	2-nitropropane dioxygenase-like protein (Arabidopsis thaliana)	gb:CA667895
Ta.5331.3.S1_at	0.441795	receptor protein kinase - like protein (Arabidopsis thaliana)	gb:CA662298
Ta.4328.1.S1_at	0.441603	T43481 probable mucin DKFZp434C196.1 - human	gb:BJ277748
Ta.22426.1.S1_x_at	0.441464	chalcone isomerase, putative (Arabidopsis thaliana)	"gb:BG908704
Ta.5469.2.S1_at	0.440722	A41258 a-agglutinin core protein AGA1 - yeast	gb:CA662958
Ta.23424.1.S1_at	0.439238	T48033 CP12-like protein T12C14.110 (imported) - Arabidopsis thaliana	gb:CD453560
Ta.7134.2.S1_a_at	0.439237	electron transport flavoprotein, putative (Arabidopsis thaliana)"	"gb:BJ240810
TaAffx.113847.1.A1_at	0.439233	T.aestivum mitochondrial COX2 mRNA for cytochrome c oxidase subunit II.	gb:X52867.1
Ta.21120.1.S1_at	0.438822	beta-1,3-glucanase-like protein (Arabidopsis thaliana)"	"gb:CA744576
Ta.2804.1.S1_a_at	0.438772	Argonaute	gb:BJ211705
Ta.23362.2.S1_at	0.438757	SerArg-related nuclear matrix protein	gb:CA639097
Ta.18883.2.S1_at	0.438365	putative glutathione transferase (Arabidopsis thaliana)	gb:CA604095
TaAffx.128414.1.A1_x_at	0.437974	PROD=ribulose-1,5-bisphosphate carboxylaseoxygenaselarge subunit /FL=gb:AY328025.1	"gb:AY328025
TaAffx.143999.1.S1_at	0.437904	Wheat mitochondrial 26S rRNA gene, complete cds	"gb:M37274.1
Ta.7567.1.A1_at	0.437525	extensin-like protein (Arabidopsis thaliana)	gb:CA602216
Ta.7069.1.S1_at	0.4367	putative thioredoxin (Arabidopsis thaliana)	gb:CA671403
Ta.10549.1.A1_x_at	0.436458	T51615 alternative respiratory pathway oxidase	gb:CA609877
Ta.15016.1.S1_at	0.436384	GTZ2_ARATH Probable glutathione S-transferase zeta-class 2	gb:CD453578
Ta.25334.1.A1_at	0.436114	trehalose-6-phosphate synthase, putative (Arabidopsis thaliana)"	"gb:CD934949
Ta.23397.2.S1_at	0.435854	putative glycine-rich cell wall protein (Arabidopsis thaliana)	gb:CA718270
Ta.23079.1.S1_x_at	0.435322	S20866 L-ascorbate peroxidase	gb:BJ317746
Ta.12252.2.A1_at	0.43509	branched chain alpha-keto acid dehydrogenase E2 subunit (Arabidopsis thaliana)	gb:CA743514
Ta.6954.1.S1_a_at	0.435049	choline kinase GmCK2p -like protein (Arabidopsis thaliana)	gb:CK215443
Ta.14071.1.S1_x_at	0.433591	nodulin-like protein (Arabidopsis thaliana)	gb:CA637917
Ta.28669.1.S1_a_at	0.433389	protein phosphatase type 2C, putative (Arabidopsis thaliana)"	"gb:CA655589
Ta.2946.1.S1_at	0.433348	CRY1_ARATH CRYPTOCHROME 1 APOPROTEIN	gb:BQ161671
Ta.14496.2.A1_at	0.433	beta-VPE (Arabidopsis thaliana)	gb:BJ294280
Ta.17696.1.A1_at	0.432796	protein kinase, putative (Arabidopsis thaliana)	"gb:CD453441
Ta.26921.1.S1_a_at	0.432718	actin interacting protein (Arabidopsis thaliana)	gb:CA612454
Ta.20127.1.S1_at	0.43159	putative cytochrome P450 (Arabidopsis thaliana)	gb:CA668908
Ta.3381.1.S1_at	0.431452	Triticum aestivum clone CYP71C2-21TA cytochrome P450 mRNA, complete cds. /PROD=cytochrome P450 /FL=gb:AB042628.1 gb:AF123602.1	"gb:AF123602
Ta.1166.2.S1_a_at	0.43104	fructose 1,6-bisphosphatase, putative (Arabidopsis thaliana)"	"gb:CD894372
Ta.12446.1.A1_at	0.430892	putative methyl chloride transferase (Arabidopsis thaliana)	gb:BQ172352
Ta.8196.2.S1_at	0.430264	B24264 proline-rich protein MP3 - mouse	gb:CK211943
Ta.8844.1.S1_at	0.430202	NCR1_MOUSE Nuclear receptor co-repressor 1	gb:BE403513
Ta.18602.1.S1_at	0.428917	CY52_ARATH Probable cytochrome b5 isoform 2	gb:CA639520
Ta.2593.2.S1_at	0.428646	auxin response factor 1 (Arabidopsis thaliana)	gb:BQ169061
Ta.20980.1.S1_at	0.4286	serinethreonine kinase - like protein (Arabidopsis thaliana)	gb:CA609028
Ta.9293.1.S1_at	0.427494	AIG2-like protein (Arabidopsis thaliana)	gb:BQ160771
Ta.4035.2.S1_at	0.427411	beta-glucosidase, putative (Arabidopsis thaliana)"	"gb:BE517240
Ta.24547.1.S1_x_at	0.42716	nodulin - like protein (Arabidopsis thaliana)	gb:AJ612459
Ta.1022.1.S1_at	0.426995	senescence-associated protein (Arabidopsis thaliana)	gb:BQ162491
Ta.24976.1.S1_x_at	0.426646	RBL_ARATH Ribulose bisphosphate carboxylase large chain precursor	gb:CA659744
Ta.20649.3.S1_x_at	0.426623	putative trehalose-6-phosphate synthase (Arabidopsis thaliana)	gb:CA637788
Ta.26921.3.S1_x_at	0.426535	actin interacting protein (Arabidopsis thaliana)	gb:CA609873
Ta.23362.3.S1_x_at	0.426173	SerArg-related nuclear matrix protein	gb:BQ788926
Ta.1432.1.A1_at	0.42601	PMG2_ARATH Probable 2,3-bisphosphoglycerate-independent phosphoglycerate mutase"	"gb:CD453482
Ta.3762.1.S1_at	0.425896	T45632 helicase homolog F13I12.10 - Arabidopsis thaliana	gb:BJ251431
Ta.2593.2.S1_x_at	0.42562	auxin response factor 1 (Arabidopsis thaliana)	gb:BQ169061
Ta.5235.1.S1_x_at	0.425607	peroxidase ATP4a (Arabidopsis thaliana)	gb:BG606752
Ta.8232.1.A1_at	0.425029	putative ABC transporter (Arabidopsis thaliana)	gb:BQ161629
Ta.23682.1.S1_at	0.424993	receptor-like kinase, putative (Arabidopsis thaliana)	"gb:BJ214798
Ta.25397.1.S1_at	0.424885	receptor-like kinase, putative (Arabidopsis thaliana)	"gb:CD452506
Ta.2866.3.S1_x_at	0.424224	S21961 proline-rich protein APG - Arabidopsis thaliana	gb:BJ219309
Ta.1875.1.S1_at	0.424013	cytochrome P450-like protein (Arabidopsis thaliana)	gb:BE446394
Ta.669.2.A1_x_at	0.424006	T46159 cytochrome P450-like protein - Arabidopsis thaliana	gb:BQ170524
Ta.2866.2.S1_a_at	0.423907	S21961 proline-rich protein APG - Arabidopsis thaliana	gb:BJ210190
Ta.5302.1.S1_at	0.42362	syntaxin-like protein (Arabidopsis thaliana)	gb:BJ285699
Ta.365.3.S1_a_at	0.423561	receptor-like protein kinase (Arabidopsis thaliana)	gb:CA697321
Ta.653.1.S1_at	0.423136	T05036 xyloglucan endo-1,4-beta-D-glucanase	"gb:CK196945
Ta.5390.1.S1_x_at	0.422382	Y350_ARATH Hypothetical protein At3g05500	gb:CD891379
Ta.14315.1.S1_at	0.422354	ANX7_HUMAN Annexin A7	gb:BU099779
Ta.14437.1.S1_at	0.42224	XYLA_ARATH Xylose isomerase	gb:BJ306848
Ta.5390.1.S1_at	0.422098	Y350_ARATH Hypothetical protein At3g05500	gb:CD891379
Ta.12757.1.A1_s_at	0.421363	lipoxygenase (Arabidopsis thaliana)	gb:CD935100
Ta.8196.1.S1_x_at	0.421135	B24264 proline-rich protein MP3 - mouse	gb:CK215381
Ta.30807.2.S1_s_at	0.420702	dehydrogenase (Arabidopsis thaliana)	gb:CK212722
Ta.20980.2.S1_at	0.420483	serinethreonine kinase - like protein (Arabidopsis thaliana)	gb:CA739131
Ta.4586.1.A1_at	0.419933	putative thaumatin (Arabidopsis thaliana)	gb:CK205966
Ta.21297.1.S1_at	0.419616	T45805 glucan endo-1,3-beta-D-glucosidase-like protein - Arabidopsis thaliana	"gb:CA642908
Ta.19591.1.A1_at	0.419542	SPR1_YEAST SPORULATION-SPECIFIC GLUCAN 1,3-BETA-GLUCOSIDASE PRECURSOR"	"gb:CD873269
Ta.9332.2.A1_x_at	0.418947	T45624 flavonoid 3-hydroxylase-like protein (imported) - Arabidopsis thaliana	gb:CK163877
Ta.10389.2.S1_at	0.418946	T02543 aldehyde dehydrogenase homolog F13M22.27 - Arabidopsis thaliana	gb:CD920002
Ta.11112.1.S1_at	0.417428	T49270 receptor protein kinase-like - Arabidopsis thaliana	gb:CA658169
Ta.14887.1.S1_at	0.417047	beta-ureidopropionase (Arabidopsis thaliana)	gb:CK207420
Ta.24547.1.S1_at	0.416835	nodulin - like protein (Arabidopsis thaliana)	gb:AJ612459
Ta.21053.1.S1_at	0.416761	mipC protein - like	gb:CA612844
Ta.29449.1.S1_s_at	0.416591	putative c2h2 zinc finger transcription factor (Arabidopsis thaliana)	gb:CK211677
Ta.3840.2.S1_x_at	0.416398	AKIN beta1 (Arabidopsis thaliana)	gb:CA640730
Ta.24195.1.A1_at	0.416382	disease resistance protein, putative (Arabidopsis thaliana)	"gb:BJ227014
Ta.10395.1.S1_a_at	0.415829	phytochrome-associated protein 1	gb:CK209264
Ta.8534.1.A1_at	0.415441	putative cytochrome P450 (Arabidopsis thaliana)	gb:BQ162030
Ta.10058.1.A1_at	0.415247	T50692 proline transport protein 1 (imported) - Arabidopsis thaliana	gb:CK205233
Ta.29951.1.S1_at	0.413438	pyruvate dehydrogenase E1 alpha subunit (Arabidopsis thaliana)	gb:CD903633
Ta.5834.2.S1_a_at	0.413084	nodulin, putative (Arabidopsis thaliana)	"gb:CK206721
Ta.28695.6.S1_at	0.412365	Metallothionein mRNA, partial cds	"gb:BJ233199
Ta.14247.2.S1_at	0.412023	DHX1_ARATH Dehydrin Xero 1	gb:CA722714
Ta.6153.2.S1_at	0.411945	SRG1-like protein (Arabidopsis thaliana)	gb:CK162388
Ta.20639.3.S1_a_at	0.411389	T45707 CHLOROPHYLL A-B BINDING PROTEIN 4 PRECURSOR homolog - Arabidopsis thaliana	gb:CA635230
Ta.1022.2.S1_x_at	0.410981	senescence-associated protein (Arabidopsis thaliana)	gb:CK215401
Ta.8859.1.S1_at	0.410155	C71P_ARATH Cytochrome P450 71A25	gb:BQ162524
Ta.11513.1.S1_s_at	0.410016	bZIP transcription factor ATB2, putative (Arabidopsis thaliana)	"gb:BQ170258
Ta.3564.1.S1_s_at	0.409953	gibberellin oxidase-like protein (Arabidopsis thaliana)	gb:AJ611936
Ta.21956.1.S1_at	0.409716	zinc-binding dehydrogenase, putative (Arabidopsis thaliana)"	"gb:CA711719
Ta.30603.1.S1_x_at	0.408582	T50692 proline transport protein 1 (imported) - Arabidopsis thaliana	gb:BJ239996
Ta.12757.1.A1_at	0.406975	lipoxygenase (Arabidopsis thaliana)	gb:CD935100
Ta.7814.1.S1_at	0.406856	nodulin-like protein (Arabidopsis thaliana)	gb:BJ250219
Ta.10034.1.S1_at	0.405987	predicted by genscan and genefinder (Arabidopsis thaliana)	gb:CK170235
Ta.8368.1.S1_at	0.40497	MSRA_ARATH Peptide methionine sulfoxide reductase	gb:CK207647
Ta.6141.1.S1_at	0.404642	putative alpha-L-arabinofuranosidase (Arabidopsis thaliana)	gb:CK193532
Ta.13803.3.S1_x_at	0.404322	putative calmodulin (Arabidopsis thaliana)	gb:AL830288
Ta.1471.1.A1_at	0.403692	putative heat shock protein (Arabidopsis thaliana)	gb:BQ236528
Ta.6769.1.A1_at	0.40311	serine protease-like protein (Arabidopsis thaliana)	gb:BJ310785
Ta.16241.1.S1_at	0.40269	putative ABC transporter (Arabidopsis thaliana)	gb:CA603127
Ta.21281.1.S1_at	0.402616	putative ABC transporter (Arabidopsis thaliana)	gb:BQ162027
Ta.5138.2.S1_a_at	0.401872	peroxidase like protein (Arabidopsis thaliana)	gb:CA647246
Ta.28669.2.S1_x_at	0.401668	protein phosphatase type 2C, putative (Arabidopsis thaliana)"	"gb:BJ254182
Ta.30523.1.S1_at	0.4015	similar to latex allergen from Hevea brasiliensis (Arabidopsis thaliana)	gb:BJ283912
Ta.103.1.S1_at	0.400682	Triticum aestivum mRNA for zinc-finger protein WZF1, complete cds. /PROD=zinc-finger protein WZF1 /FL=gb:D16416.1	"gb:D16416.1
Ta.4014.2.S1_at	0.400633	ERD1_ARATH ERD1 protein, chloroplast precursor	"gb:CK162579
Ta.21319.1.S1_at	0.400287	putative alpha-L-arabinofuranosidase (Arabidopsis thaliana)	gb:CA745899
Ta.2558.1.S1_at	0.399885	T51835 3-methyl-2-oxobutanoate dehydrogenase	gb:CA634594
Ta.20649.1.S1_x_at	0.399854	putative trehalose-6-phosphate synthase (Arabidopsis thaliana)	gb:BU100263
Ta.7022.1.S1_at	0.399577	PAL4_ARATH Probable phenylalanine ammonia-lyase	gb:BJ281221
Ta.1897.1.S1_at	0.39936	putative C2H2-type zinc finger protein (Arabidopsis thaliana)	gb:CD453080
Ta.24260.1.A1_at	0.39858	phytochrome A supressor spa1, putative (Arabidopsis thaliana)	"gb:CA662036
Ta.8196.2.S1_x_at	0.398426	B24264 proline-rich protein MP3 - mouse	gb:CK211943
Ta.24155.1.S1_x_at	0.397665	nodulin - like protein (Arabidopsis thaliana)	gb:BE638032
Ta.20582.1.S1_x_at	0.397349	ribosomal protein S15-like (Arabidopsis thaliana)	gb:BJ296527
Ta.12225.2.S1_at	0.397174	ethylene-responsive transcriptional coactivator, putative (Arabidopsis thaliana)	"gb:BQ171893
Ta.4494.1.S1_x_at	0.396842	beta-amylase, putative (Arabidopsis thaliana)	"gb:BE516748
Ta.11542.1.S1_x_at	0.39635	SerArg-related nuclear matrix protein; plenty-of-prolines-101; serinearginine repetitive matrix protein 1 (Mus musculus)	gb:BQ170308
Ta.7766.1.S1_x_at	0.395911	SerArg-related nuclear matrix protein	gb:CK198112
Ta.7134.2.S1_at	0.395692	electron transport flavoprotein, putative (Arabidopsis thaliana)"	"gb:BJ240810
Ta.10390.1.S1_at	0.395541	cysteine proteinase (Arabidopsis thaliana)	gb:CK168322
Ta.11133.1.S1_at	0.395422	putative small heat shock protein (Arabidopsis thaliana)	gb:CK213020
Ta.5138.1.S1_x_at	0.395364	peroxidase like protein (Arabidopsis thaliana)	gb:CK199520
Ta.3850.1.S1_at	0.395214	receptor-like serinethreonine kinase, putative (Arabidopsis thaliana)	"gb:CD452378
Ta.2784.1.A1_at	0.394595	Triticum aestivum Chi 1 mRNA for chitinase 1, complete cds. /PROD=chitinase 1 /FL=gb:AB029934.1	"gb:AB029934
Ta.6820.2.S1_a_at	0.394479	T01259 AMP deaminase homolog F16M14.21 - Arabidopsis thaliana	gb:CA657420
Ta.24562.1.A1_at	0.394332	receptor protein kinase-like protein (Arabidopsis thaliana)	gb:BJ282875
Ta.1276.1.A1_at	0.394252	putative heat shock protein (Arabidopsis thaliana)	gb:BE423936
Ta.9951.1.S1_at	0.39399	putative bifunctional nuclease (Arabidopsis thaliana)	gb:BJ235396
Ta.6236.1.S1_a_at	0.393914	pumilio-like protein (Arabidopsis thaliana)	gb:BQ842099
Ta.6971.2.S1_a_at	0.393049	putative electron transfer flavoprotein ubiquinone oxidoreductase (Arabidopsis thaliana)	gb:BJ313281
Ta.9156.2.A1_a_at	0.392881	putative aspartic proteinase (Arabidopsis thaliana)	gb:CD870512
Ta.3448.2.S1_at	0.392112	T51367 probable PRL1 associated protein (imported) - Arabidopsis thaliana	gb:CA682777
Ta.3581.3.S1_x_at	0.391949	photosystem I subunit III precursor, putative (Arabidopsis thaliana)"	"gb:CA598998
Ta.8196.1.S1_a_at	0.391163	B24264 proline-rich protein MP3 - mouse	gb:CK215381
Ta.21309.1.S1_at	0.391047	alpha-galactosidase - like protein (Arabidopsis thaliana)	gb:CA646455
Ta.26013.1.A1_a_at	0.390514	ankyrin-like protein (Arabidopsis thaliana)	gb:BJ309811
Ta.5235.1.S1_at	0.390098	peroxidase ATP4a (Arabidopsis thaliana)	gb:BG606752
Ta.7022.1.S1_x_at	0.389009	PAL4_ARATH Probable phenylalanine ammonia-lyase	gb:BJ281221
Ta.3164.3.S1_a_at	0.388989	phytochrome-associated protein PAP2 (Arabidopsis thaliana)	gb:CA665172
Ta.3840.1.S1_at	0.388344	AKIN beta1 (Arabidopsis thaliana)	gb:CD919677
Ta.11542.1.S1_at	0.38811	SerArg-related nuclear matrix protein; plenty-of-prolines-101; serinearginine repetitive matrix protein 1 (Mus musculus)	gb:BQ170308
Ta.6743.1.S1_at	0.387582	SVP_ARATH SHORT VEGETATIVE PHASE protein	gb:BJ320266
Ta.20750.1.S1_at	0.387209	beta-1,3-glucanase-like protein (Arabidopsis thaliana)	"gb:CA611501
Ta.7253.1.A1_at	0.386721	DNA mismatch repair protein, putative (Arabidopsis thaliana)	"gb:BJ317735
Ta.1158.1.S1_a_at	0.385999	fructose-2,6-bisphosphatase, putative (Arabidopsis thaliana)	"gb:CA671831
Ta.6141.2.S1_x_at	0.385511	putative alpha-L-arabinofuranosidase (Arabidopsis thaliana)	gb:CA720919
Ta.717.1.S1_at	0.385509	EFTU_ARATH Elongation factor Tu, chloroplast precursor	"gb:BJ308303
Ta.7005.3.S1_a_at	0.384787	apospory-associated protein C (Arabidopsis thaliana)	gb:BJ214147
Ta.1897.1.S1_x_at	0.384281	putative C2H2-type zinc finger protein (Arabidopsis thaliana)	gb:CD453080
Ta.28399.1.S1_x_at	0.383613	S57861 metallothionein 2a - Arabidopsis thaliana	gb:CD865477
Ta.9434.1.A1_at	0.383187	caffeoyl-CoA O-methyltransferase - like protein (Arabidopsis thaliana)	gb:BM137457
Ta.30798.3.S1_at	0.381756	gamma-VPE	gb:CK193564
Ta.8903.1.A1_at	0.381293	putative sensory transduction histidine kinase (Arabidopsis thaliana)	gb:BQ165996
Ta.16319.1.S1_x_at	0.381244	T43481 probable mucin DKFZp434C196.1 - human	gb:CK216317
Ta.1622.2.S1_at	0.381028	putative sugar transporter (Arabidopsis thaliana)	gb:BE446174
Ta.18838.1.S1_at	0.380454	PDA1_ARATH Phospholipase D alpha 1	gb:CA642780
Ta.2704.1.S1_at	0.379229	T.aestivum L. mRNA for an ABA responsive gene, rab. /PROD=rab	"gb:X59133.1
Ta.2704.1.S1_x_at	0.378899	T.aestivum L. mRNA for an ABA responsive gene, rab. /PROD=rab	"gb:X59133.1
Ta.22381.1.S1_at	0.37884	PIR2_ARATH Pirin-like protein At2g43120	gb:CA741954
Ta.23362.1.S1_x_at	0.378816	SerArg-related nuclear matrix protein	gb:CK164956
Ta.17576.1.S1_s_at	0.378788	SMMUL metallothionein-like protein - Arabidopsis thaliana	gb:CA621958
Ta.3118.1.S1_at	0.378781	putative glutathione S-transferase TSI-1 (Arabidopsis thaliana)	gb:BE515437
Ta.14228.1.A1_at	0.378389	T47796 ABC transporter-like protein - Arabidopsis thaliana	gb:BQ838276
Ta.5216.3.S1_x_at	0.378156	T51717 extensin-like protein (imported) - Arabidopsis thaliana	gb:CA641446
Ta.3134.2.S1_x_at	0.377271	bHLH protein - like (Arabidopsis thaliana)	gb:CA695067
Ta.14012.2.S1_a_at	0.37663	RING finger-like protein; This gene structure is inaccurate, likely due to discrepancies within overlapping bac sequences. This will be resolved asap. In the meantime, an either full or partial translation is provided. (Arabidopsis thaliana)	"gb:BJ239223
Ta.9063.2.A1_x_at	0.376617	S-adenosylmethionine decarboxylase, putative (Arabidopsis thaliana)	"gb:CK151676
Ta.5216.1.S1_a_at	0.374402	T51717 extensin-like protein (imported) - Arabidopsis thaliana	gb:CA640232
Ta.9332.2.A1_at	0.37434	T45624 flavonoid 3-hydroxylase-like protein (imported) - Arabidopsis thaliana	gb:CK163877
Ta.21657.1.S1_at	0.372955	B Chain B, Pkci-Transition State Analog	"gb:BF483766
Ta.29596.1.S1_at	0.372439	putative tetracycline transporter protein (Arabidopsis thaliana)	gb:CA627862
Ta.10395.1.S1_x_at	0.372419	phytochrome-associated protein 1	gb:CK209264
Ta.3164.3.S1_x_at	0.372305	phytochrome-associated protein PAP2 (Arabidopsis thaliana)	gb:CA665172
Ta.19783.1.S1_x_at	0.372206	T49254 Myb DNA binding protein-like - Arabidopsis thaliana	gb:CK193136
Ta.21043.1.S1_x_at	0.372053	nodulin - like protein (Arabidopsis thaliana)	gb:CD886527
Ta.30563.1.S1_s_at	0.371932	extensin-like protein (Arabidopsis thaliana)	gb:CK193839
Ta.3749.1.S1_at	0.371682	putative beta-expansin (Arabidopsis thaliana)	gb:CK167447
Ta.6126.1.S1_x_at	0.371562	outer membrane lipoprotein - like (Arabidopsis thaliana)	gb:CK200017
Ta.5457.1.S1_at	0.370053	T45652 RNA binding-like protein - Arabidopsis thaliana	gb:BJ283633
Ta.30753.2.S1_at	0.369642	putative glutathione transferase (Arabidopsis thaliana)	gb:CA697911
Ta.13803.3.S1_at	0.369467	putative calmodulin (Arabidopsis thaliana)	gb:AL830288
Ta.8590.1.S1_s_at	0.368732	receptor protein kinase-like protein (Arabidopsis thaliana)	gb:BQ162097
Ta.8037.1.A1_at	0.368048	T22696 hypothetical protein F55B11.3 - Caenorhabditis elegans	gb:BQ161163
Ta.28695.1.A1_at	0.367681	Metallothionein mRNA, partial cds	"gb:CA598547
Ta.29496.1.S1_x_at	0.366556	peroxidase ATP4a (Arabidopsis thaliana)	gb:CK195383
Ta.3164.1.S1_at	0.36625	phytochrome-associated protein PAP2 (Arabidopsis thaliana)	gb:CD882187
Ta.5645.2.S1_at	0.366081	T50812 asparagine synthetase ASN3 - Arabidopsis thaliana	gb:CA707112
Ta.12823.1.S1_at	0.365909	Ammonium transporter Amt1;1 mRNA, partial cds	"gb:CA638403
Ta.25571.1.S1_s_at	0.364957	nicotianamine synathase, putative (Arabidopsis thaliana)	"gb:CA666515
Ta.18883.2.S1_a_at	0.364909	putative glutathione transferase (Arabidopsis thaliana)	gb:CA604095
Ta.6141.2.S1_a_at	0.36478	putative alpha-L-arabinofuranosidase (Arabidopsis thaliana)	gb:CA720919
Ta.10395.2.S1_x_at	0.363437	phytochrome-associated protein 1	gb:BE427942
Ta.1120.1.S1_x_at	0.361677	UDP-glucose glucosyltransferase (Arabidopsis thaliana)	gb:CA659877
Ta.23759.1.S1_at	0.361643	MRNA for SigA, partial	"gb:CD891576
Ta.5585.1.A1_x_at	0.361379	AP2 domain containing protein, putative (Arabidopsis thaliana)	"gb:BQ619590
Ta.7442.3.S1_at	0.360839	putative CONSTANS-like B-box zinc finger protein (Arabidopsis thaliana)	gb:BQ744271
Ta.26286.1.S1_a_at	0.360725	bifunctional nuclease bfn1 (Arabidopsis thaliana)	gb:BJ250656
Ta.2278.2.S1_a_at	0.360457	putative endochitinase (Arabidopsis thaliana)	gb:CK196331
Ta.4969.3.S1_x_at	0.360374	nodulin - like protein (Arabidopsis thaliana)	gb:CA614856
Ta.1200.1.S1_x_at	0.359305	MRNA for xylanase inhibitor protein I (xipI gene)	gb:CA665158
Ta.28942.3.S1_x_at	0.359119	1-aminocyclopropane-1-carboxylate oxidase, putative (Arabidopsis thaliana)	"gb:CA698075
Ta.12543.1.S1_at	0.359013	putative prolylcarboxypeptidase (Arabidopsis thaliana)	gb:CA712581
Ta.28233.1.S1_at	0.358185	flavonol synthase, putative (Arabidopsis thaliana)"	"gb:CA599187
Ta.20649.1.S1_a_at	0.358103	putative trehalose-6-phosphate synthase (Arabidopsis thaliana)	gb:BU100263
Ta.3164.1.S1_x_at	0.357895	phytochrome-associated protein PAP2 (Arabidopsis thaliana)	gb:CD882187
Ta.14169.1.A1_at	0.357636	amidase - like protein (Arabidopsis thaliana)	gb:BJ223362
Ta.5645.3.S1_x_at	0.356086	T50812 asparagine synthetase ASN3 - Arabidopsis thaliana	gb:CA596760
Ta.14247.2.S1_x_at	0.356039	DHX1_ARATH Dehydrin Xero 1	gb:CA722714
Ta.6126.3.S1_x_at	0.355742	outer membrane lipoprotein - like (Arabidopsis thaliana)	gb:BJ295238
Ta.4306.1.S1_at	0.355487	C72W_ARATH Cytochrome P450 71B35	gb:CA684557
Ta.9336.1.S1_x_at	0.354604	putative uclacyanin I (Arabidopsis thaliana)	gb:CA663540
Ta.12252.1.S1_s_at	0.353072	branched chain alpha-keto acid dehydrogenase E2 subunit (Arabidopsis thaliana)	gb:CK201715
Ta.25529.1.S1_at	0.352135	dihydroflavonol 4-reductase, putative (Arabidopsis thaliana)	"gb:CA624094
Ta.4969.1.S1_x_at	0.351531	nodulin - like protein (Arabidopsis thaliana)	gb:CA613368
Ta.3164.2.S1_s_at	0.351126	phytochrome-associated protein PAP2 (Arabidopsis thaliana)	gb:CK205955
Ta.19298.1.S1_at	0.35084	protein kinase, putative (Arabidopsis thaliana)	"gb:CA649851
Ta.28695.2.S1_s_at	0.350799	Metallothionein mRNA, partial cds	"gb:CK210608
Ta.22674.1.A1_a_at	0.350723	ethylene-forming-enzyme-like dioxygenase-like protein (Arabidopsis thaliana)	gb:BJ226947
Ta.18063.3.S1_x_at	0.350663	S71250 glutathione peroxidase	gb:CA678194
Ta.21281.3.A1_at	0.350304	putative ABC transporter (Arabidopsis thaliana)	gb:CA667687
Ta.22674.2.S1_at	0.349908	ethylene-forming-enzyme-like dioxygenase-like protein (Arabidopsis thaliana)	gb:CA693614
Ta.7730.2.S1_x_at	0.349051	T04234 calmodulin-binding protein homolog F14M19.80 - Arabidopsis thaliana	gb:BJ317505
Ta.14496.1.S1_x_at	0.348995	beta-VPE (Arabidopsis thaliana)	gb:CK203323
Ta.6126.2.S1_a_at	0.348444	outer membrane lipoprotein - like (Arabidopsis thaliana)	gb:BG606815
Ta.8196.3.S1_x_at	0.348147	B24264 proline-rich protein MP3 - mouse	gb:CA681599
Ta.124.1.S1_x_at	0.347792	S52654 cold acclimation protein lti30 - Arabidopsis thaliana	gb:CK196594
Ta.1200.1.S1_at	0.345755	MRNA for xylanase inhibitor protein I (xipI gene)	gb:CA665158
Ta.21325.1.S1_at	0.345684	ferulate-5-hydroxylase	gb:CA670423
Ta.30603.1.S1_s_at	0.344407	T50692 proline transport protein 1 (imported) - Arabidopsis thaliana	gb:BJ239996
Ta.8548.1.A1_at	0.343389	putative cinnamoyl-CoA reductase (Arabidopsis thaliana)	gb:CK199451
Ta.8489.1.S1_at	0.342906	T04442 ABC-type transport protein T18B16.180 - Arabidopsis thaliana	gb:BQ161971
Ta.19253.1.S1_at	0.342892	putative glutathione transferase (Arabidopsis thaliana)	gb:CA615000
Ta.3721.1.S1_x_at	0.342761	AP2 domain containing protein, putative (Arabidopsis thaliana)	"gb:CD928643
Ta.20519.1.S1_at	0.342241	T51717 extensin-like protein (imported) - Arabidopsis thaliana	gb:CK166067
Ta.7266.1.S1_at	0.341756	Myb-related transcription activator-like (Arabidopsis thaliana)	gb:CK199580
Ta.3369.1.S1_at	0.340465	anthranilate N-benzoyltransferase (Arabidopsis thaliana)	gb:BQ744501
Ta.8515.1.A1_at	0.339358	putative SecA-type chloroplast protein transport factor (Arabidopsis thaliana)	gb:CD883788
Ta.2278.2.S1_x_at	0.339126	putative endochitinase (Arabidopsis thaliana)	gb:CK196331
Ta.23309.1.S1_at	0.337677	S46440 bifunctional UMP synthase (validated) - Arabidopsis thaliana	gb:CK207589
Ta.23792.1.S1_at	0.337282	HKL3_ARATH Homeobox protein knotted-1 like 3	gb:CD453907
Ta.26286.1.S1_x_at	0.336636	bifunctional nuclease bfn1 (Arabidopsis thaliana)	gb:BJ250656
Ta.5367.1.S1_s_at	0.336441	NAC domain protein, putative (Arabidopsis thaliana)"	"gb:CK193816
Ta.25774.1.S1_at	0.336011	AtMlo-h1-like protein (Arabidopsis thaliana)	gb:CD373859
Ta.22936.1.S1_s_at	0.33575	putative lipase (Arabidopsis thaliana)	gb:CA656346
Ta.28932.1.S1_at	0.334852	Triticum aestivum multidrug resistance associated protein MRP2 mRNA, complete cds. /PROD=multidrug resistance associated protein MRP2 /FL=gb:AF532601.1	"gb:AF532601
Ta.21482.1.S1_at	0.333291	subtilisin-like serine protease (Arabidopsis thaliana)	gb:CA667787
Ta.30530.1.S1_s_at	0.333062	putative DNA binding protein (Arabidopsis thaliana)	gb:BJ269772
Ta.1564.1.S1_at	0.332065	T00429 probable pectinesterase	gb:CD878081
Ta.12348.2.S1_at	0.330446	protein phosphatase 2C	gb:CA733409
Ta.18063.1.S1_at	0.327582	S71250 glutathione peroxidase	gb:CD863771
Ta.12537.1.A1_at	0.327482	NAC1 (Arabidopsis thaliana)	gb:BQ166562
Ta.25260.1.A1_at	0.327288	drought-induced protein - like (Arabidopsis thaliana)	gb:CD454698
Ta.2278.1.S1_x_at	0.327153	putative endochitinase (Arabidopsis thaliana)	gb:CK199734
Ta.27016.1.A1_s_at	0.327121	12-oxophytodienoate reductase	gb:CD453420
Ta.5285.2.S1_a_at	0.32701	protein kinase, putative (Arabidopsis thaliana)	"gb:CA729663
Ta.22229.1.S1_x_at	0.326604	putative protein phosphatase 2C (Arabidopsis thaliana)	gb:CA606233
Ta.5507.1.S1_at	0.325805	probable wound-induced protein (Arabidopsis thaliana)	gb:BJ209311
Ta.14496.2.A1_a_at	0.325774	beta-VPE (Arabidopsis thaliana)	gb:BJ294280
Ta.26262.1.A1_at	0.324727	anthranilate N-benzoyltransferase (Arabidopsis thaliana)	gb:CD491688
Ta.28273.1.S1_x_at	0.324518	RC23_ARATH Hypothetical protein At4g30650	gb:BQ483998
Ta.425.1.S1_s_at	0.323491	1-aminocyclopropane-1-carboxylate oxidase (Arabidopsis thaliana)	gb:CK196445
Ta.9497.1.S1_at	0.322923	GRAB1-like protein (Arabidopsis thaliana)	gb:AL829472
Ta.22562.1.S1_at	0.32284	putative beta-1,3-glucanase (Arabidopsis thaliana)	"gb:CK196199
Ta.3564.1.S1_at	0.322611	gibberellin oxidase-like protein (Arabidopsis thaliana)	gb:AJ611936
Ta.1006.1.S1_at	0.32164	putative receptor protein (Arabidopsis thaliana)	gb:CA630632
Ta.2773.1.S1_at	0.320394	Triticum aestivum isoamylase wDBE-D1 mRNA, complete cds. /PROD=isoamylase wDBE-D1 /FL=gb:AF548380.1 gb:AF438328.1	"gb:AF548380
Ta.22936.1.S1_at	0.319751	putative lipase (Arabidopsis thaliana)	gb:CA656346
Ta.365.1.S1_at	0.319468	receptor-like protein kinase (Arabidopsis thaliana)	gb:BJ228486
Ta.10084.1.S1_at	0.318493	Triticum aestivum high-affinity phosphate transporter PT1 mRNA, partial cds	"gb:AF110180
Ta.11836.1.A1_x_at	0.318268	putative phi-1-like phosphate-induced protein (Arabidopsis thaliana)	gb:BQ170902
Ta.2278.3.S1_x_at	0.317665	putative endochitinase (Arabidopsis thaliana)	gb:CD490414
Ta.10259.1.S1_at	0.316839	Heat shock protein (hsp70A) mRNA, partial cds	"gb:BJ265952
Ta.28750.2.A1_x_at	0.316401	PSBR_ARATH Photosystem II 10 kDa polypeptide, chloroplast precursor	"gb:BG905748
Ta.25377.1.S1_at	0.316194	glutathione-s-transferase, putative (Arabidopsis thaliana)	"gb:CD453072
Ta.8928.1.S1_at	0.315717	NAM-like protein (Arabidopsis thaliana)	gb:CA643290
Ta.1951.2.A1_at	0.31428	NADP-dependent malate dehydrogenase (Arabidopsis thaliana)	gb:CA681231
Ta.28483.1.S1_at	0.313215	nodulin - like protein (Arabidopsis thaliana)	gb:CA603622
Ta.20812.1.S1_at	0.313112	zinc finger protein, putative (Arabidopsis thaliana)	"gb:CA621715
Ta.1966.1.S1_x_at	0.312937	ribonucleoprotein -like (Arabidopsis thaliana)	gb:CD882800
Ta.221.1.S1_at	0.312662	Triticum aestivum chitinase II precursor (Cht2) mRNA, complete cds. /PROD=chitinase II precursor /FL=gb:AF112963.1	"gb:AF112963
Ta.24155.2.S1_x_at	0.311763	nodulin - like protein (Arabidopsis thaliana)	gb:BJ272053
Ta.7711.1.A1_at	0.311723	putative calmodulin-binding protein (Arabidopsis thaliana)	gb:BQ161212
Ta.18902.1.S1_at	0.310896	probable wound-induced protein (Arabidopsis thaliana)	gb:CA643704
Ta.25534.1.A1_at	0.310599	TBA3_ARATH TUBULIN ALPHA-3ALPHA-5 CHAIN	gb:BJ276412
Ta.26230.2.S1_at	0.310584	peroxidase (Arabidopsis thaliana)	gb:CD373711
Ta.12293.1.S1_at	0.308103	monosaccharide transporter, putative (Arabidopsis thaliana)	"gb:BQ172031
Ta.9332.1.S1_x_at	0.307959	T45624 flavonoid 3-hydroxylase-like protein (imported) - Arabidopsis thaliana	gb:BQ789066
Ta.4678.2.S1_at	0.307866	transcription factor, putative (Arabidopsis thaliana)	"gb:CK163938
Ta.13183.1.S1_x_at	0.307682	Triticum aestivum Wcor18 mRNA for cold regulated protein, complete cds. /PROD=cold regulated protein /FL=gb:AB097412.1	"gb:AB097412
Ta.25405.2.S1_a_at	0.307642	DnaJ-like protein (Arabidopsis thaliana)	gb:CA742742
Ta.28890.1.A1_s_at	0.307456	fructose 1,6-bisphosphatase, putative (Arabidopsis thaliana)	"gb:CA686703
Ta.11112.3.S1_at	0.305153	T49270 receptor protein kinase-like - Arabidopsis thaliana	gb:CA616981
Ta.18063.1.S1_a_at	0.304635	S71250 glutathione peroxidase	gb:CD863771
Ta.2278.2.S1_at	0.304108	putative endochitinase (Arabidopsis thaliana)	gb:CK196331
Ta.3249.3.A1_at	0.304009	CB21_ARATH Chlorophyll A-B binding protein 165180, chloroplast precursor"	"gb:CK211276
Ta.5600.1.S1_s_at	0.30372	salt-tolerance protein (Arabidopsis thaliana)	gb:CK216436
Ta.30753.1.A1_at	0.302759	putative glutathione transferase (Arabidopsis thaliana)	gb:CN012839
Ta.24808.1.S1_s_at	0.3023	wall-associated kinase, putative (Arabidopsis thaliana)	"gb:CA671759
Ta.7529.1.A1_at	0.30125	T09557 probable Rieske iron-sulfur protein L73G19.30 - Arabidopsis thaliana	gb:BJ307441
Ta.7467.2.S1_x_at	0.300413	putative CCCH-type zinc finger protein (Arabidopsis thaliana)	gb:BQ168791
Ta.27646.1.S1_at	0.297774	PSI type III chlorophyll ab-binding protein, putative (Arabidopsis thaliana)"	"gb:CK211847
Ta.20582.1.S1_a_at	0.297667	ribosomal protein S15-like (Arabidopsis thaliana)	gb:BJ296527
Ta.11133.2.S1_x_at	0.297334	putative small heat shock protein (Arabidopsis thaliana)	gb:CA692150
Ta.975.1.S1_a_at	0.296501	T51415 Carboxylesterase-like protein - Arabidopsis thaliana	gb:CA658987
Ta.10515.1.S1_at	0.296221	T45921 serinethreonine-specific kinase like protein - Arabidopsis thaliana	gb:CA686730
Ta.768.3.A1_at	0.294417	polyamine oxidase, putative (Arabidopsis thaliana)	"gb:BQ166072
Ta.28046.1.A1_at	0.294348	S52990 phenylalanine ammonia-lyas	gb:BQ161844
Ta.8228.1.S1_at	0.292974	Putative agmatine coumaroyltransferase mRNA, partial cds	"gb:BQ161624
Ta.8346.1.A1_at	0.291738	T02607 probable cytochrome P450 T19L18.2 (similarity) - Arabidopsis thaliana	gb:BQ161768
Ta.27646.1.S1_x_at	0.291018	PSI type III chlorophyll ab-binding protein, putative (Arabidopsis thaliana)	"gb:CK211847
Ta.4479.2.S1_x_at	0.290933	putative disease resistance protein (Arabidopsis thaliana)	gb:CA735391
Ta.27661.1.S1_at	0.290704	Heat shock protein 16.9 (hsp16.9-10LC1) mRNA, partial cds	"gb:AJ614980
Ta.7022.3.S1_at	0.290262	PAL4_ARATH Probable phenylalanine ammonia-lyase	gb:BJ319555
Ta.25522.1.S1_at	0.289768	putative glutathione transferase (Arabidopsis thaliana)	gb:CK197714
Ta.568.1.S1_at	0.289665	alanine-glyoxylate aminotransferase (Arabidopsis thaliana)	gb:BG908569
Ta.12151.1.A1_at	0.289595	DNA mismatch repair protein MutS2-like (Arabidopsis thaliana)	gb:CD454748
Ta.20064.1.S1_at	0.28827	UBCB_ARATH Ubiquitin-conjugating enzyme E2-17 kDa 11	gb:CA666265
Ta.12348.1.A1_at	0.287939	protein phosphatase 2C	gb:BQ172159
Ta.7467.3.S1_at	0.287249	putative CCCH-type zinc finger protein (Arabidopsis thaliana)	gb:CA744270
Ta.3795.1.S1_x_at	0.286633	Triticum aestivum chlorophyll ab-binding protein WCAB precursor (Wcab) mRNA, complete cds. /PROD=chlorophyll ab-binding protein WCAB precursor /FL=gb:U73218.1	"gb:U73218.1
Ta.24155.2.S1_s_at	0.286102	nodulin - like protein (Arabidopsis thaliana)	gb:BJ272053
Ta.7740.1.A1_x_at	0.285826	lipase-like protein (Arabidopsis thaliana)	gb:CK198840
Ta.16953.1.A1_x_at	0.28572	RD22_ARATH Dehydration-responsive protein RD22 precursor	gb:CA606140
Ta.10390.2.A1_x_at	0.282215	cysteine proteinase (Arabidopsis thaliana)	gb:BJ242559
Ta.7442.1.S1_at	0.282122	putative CONSTANS-like B-box zinc finger protein (Arabidopsis thaliana)	gb:CA611316
Ta.5182.1.S1_at	0.281496	A35628 loricrin - mouse	gb:CK198153
Ta.26916.1.A1_at	0.280777	1710349A basic chitinase (Arabidopsis thaliana)	gb:CD452411
Ta.5645.1.S1_x_at	0.280772	T50812 asparagine synthetase ASN3 - Arabidopsis thaliana	gb:CA609920
Ta.21307.1.S1_x_at	0.280649	peroxidase ATP4a	gb:CK199589
Ta.1120.1.S1_at	0.280484	UDP-glucose glucosyltransferase (Arabidopsis thaliana)	gb:CA659877
Ta.13817.1.S1_at	0.280005	S57861 metallothionein 2a - Arabidopsis thaliana	gb:CD868374
Ta.4678.3.S1_x_at	0.279198	transcription factor, putative (Arabidopsis thaliana)	"gb:CK215282
Ta.25534.2.S1_at	0.277849	TBA3_ARATH TUBULIN ALPHA-3ALPHA-5 CHAIN	gb:BJ268663
Ta.1364.1.S1_at	0.277675	geranylgeranyl reductase (Arabidopsis thaliana)	gb:BJ219908
Ta.27485.1.S1_at	0.277383	nodulin - like protein (Arabidopsis thaliana)	gb:BE423969
Ta.22251.1.S1_at	0.277046	T02443 probable peroxidase	gb:CA733054
Ta.1811.1.S1_at	0.276549	T01732 UTP-glucose glucosyltransferase homolog A_IG002N01.15 - Arabidopsis thaliana	gb:BE445412
Ta.3043.3.A1_at	0.27587	RNAssDNA-binding protein - like (Arabidopsis thaliana)	gb:BJ221134
Ta.1966.2.S1_x_at	0.274155	ribonucleoprotein -like (Arabidopsis thaliana)	gb:CA647547
Ta.27457.3.S1_x_at	0.272952	putative ubiquitin-conjugating enzyme (Arabidopsis thaliana)	gb:CA729143
Ta.8949.1.A1_at	0.272889	subtilisin-like serine protease (Arabidopsis thaliana)	gb:CD867545
Ta.16937.1.S1_at	0.27193	keratin associated protein 5-4; keratin-associated protein 5-4 (Mus musculus)	gb:CA615498
Ta.8782.1.S1_x_at	0.271684	polygalacturonase, putative (Arabidopsis thaliana)	"gb:CD454172
Ta.28494.2.S1_x_at	0.270964	similar to gibberellin-regulated proteins (Arabidopsis thaliana)	gb:CD454848
Ta.28385.1.S1_x_at	0.270505	cinnamoyl-CoA reductase - like protein (Arabidopsis thaliana)	gb:CA661276
Ta.217.1.S1_x_at	0.270316	Triticum aestivum heat shock protein 80 mRNA, complete cds. /PROD=heat shock protein 80 /FL=gb:U55859.1	"gb:U55859.1
Ta.5883.1.S1_at	0.268916	mRNA cleavage factor subunit - like protein (Arabidopsis thaliana)	gb:BJ298001
Ta.7740.1.A1_at	0.268872	lipase-like protein (Arabidopsis thaliana)	gb:CK198840
Ta.9063.1.S1_x_at	0.267682	S-adenosylmethionine decarboxylase, putative (Arabidopsis thaliana)	"gb:CK169206
Ta.28406.1.A1_s_at	0.266931	coatomer complex subunit, putative (Arabidopsis thaliana)	"gb:BJ275889
Ta.10015.3.S1_at	0.265661	alcohol dehydrogenase, putative (Arabidopsis thaliana)"	"gb:CA600988
Ta.4479.2.S1_a_at	0.26551	putative disease resistance protein (Arabidopsis thaliana)	gb:CA735391
Ta.330.2.S1_at	0.265381	putative Rieske iron-sulfur protein (Arabidopsis thaliana)	gb:CA678896
Ta.2752.1.A1_at	0.26422	Wheat (T. aestivum) chloroplast ribulosebisphosphate carboxylase small subunit mRNA, clone pTS406, 3 end	"gb:CA680240
Ta.15034.1.S1_at	0.264168	T47748 alpha-galactosidase-like protein - Arabidopsis thaliana	gb:CA687666
Ta.21768.1.S1_at	0.263286	H02F09.3.p (Caenorhabditis elegans)	gb:CA701727
Ta.20429.2.S1_at	0.263267	Phenylalanine ammonia-lyase (wali4) mRNA, 3 end, partial cds	"gb:BE430528
Ta.4678.1.S1_x_at	0.261511	transcription factor, putative (Arabidopsis thaliana)	"gb:CD935984
Ta.22711.1.S1_at	0.260842	putative late embryogenesis abundant protein (Arabidopsis thaliana)	gb:CA639394
Ta.22493.1.S1_x_at	0.260633	J8-like protein (Arabidopsis thaliana)	gb:CA695088
Ta.4678.1.S1_at	0.260327	transcription factor, putative (Arabidopsis thaliana)	"gb:CD935984
Ta.541.1.S1_at	0.260124	cysteine proteinase inhibitor, putative (Arabidopsis thaliana)	"gb:CD863166
Ta.541.1.S1_x_at	0.25865	cysteine proteinase inhibitor, putative (Arabidopsis thaliana)	"gb:CD863166
Ta.13280.2.A1_at	0.258124	T05900 phosphoenolpyruvate carboxykinase	gb:CK155090
Ta.18647.3.S1_at	0.257872	lipid transfer protein, putative (Arabidopsis thaliana)	"gb:BF292983
Ta.7524.2.A1_a_at	0.257758	DNA-binding protein, putative (Arabidopsis thaliana)	"gb:BF200486
Ta.25838.1.A1_at	0.257523	putative glutathione S-transferase TSI-1 (Arabidopsis thaliana)	gb:CD453571
Ta.5285.1.S1_at	0.256418	protein kinase, putative (Arabidopsis thaliana)	"gb:CD454355
Ta.26048.1.S1_x_at	0.25636	T45804 glucan endo-1,3-beta-D-glucosidase	"gb:CD454944
Ta.13183.1.S1_s_at	0.254888	Triticum aestivum Wcor18 mRNA for cold regulated protein, complete cds. /PROD=cold regulated protein /FL=gb:AB097412.1	"gb:AB097412
Ta.7022.2.S1_x_at	0.254695	PAL4_ARATH Probable phenylalanine ammonia-lyase	gb:BF199967
Ta.9060.1.S1_at	0.25441	putative beta-expansin (Arabidopsis thaliana)	gb:CD897610
Ta.23123.1.S1_s_at	0.254196	ankyrin repeat-containing protein 2 (Arabidopsis thaliana)	gb:CK198493
Ta.12939.1.S1_at	0.253652	MAP protein kinase (Arabidopsis thaliana)	gb:BQ281406
Ta.1395.1.S1_at	0.253459	T47754 leucine zipper-containing protein AT103 - Arabidopsis thaliana	gb:BE430432
Ta.516.1.S1_s_at	0.253209	putative nematode-resistance protein (Arabidopsis thaliana)	gb:BE604247
Ta.4106.1.A1_at	0.252466	T04831 probable serinethreonine-specific protein kinase	gb:CK196434
Ta.6065.1.A1_x_at	0.252019	putative CCCH-type zinc finger protein (Arabidopsis thaliana)	gb:CK157996
Ta.5405.1.S1_x_at	0.250405	myb-related transcription factor, putative (Arabidopsis thaliana)"	"gb:BJ282389
Ta.5186.1.S1_at	0.249791	LORI_HUMAN Loricrin	gb:CK198347
Ta.27457.4.S1_x_at	0.247909	putative ubiquitin-conjugating enzyme (Arabidopsis thaliana)	gb:BJ254483
Ta.12834.1.S1_s_at	0.247208	T51666 myb-related transcription factor MYB59 (imported) - Arabidopsis thaliana	gb:CK199478
Ta.7467.1.S1_x_at	0.246687	putative CCCH-type zinc finger protein (Arabidopsis thaliana)	gb:CA721965
Ta.13974.1.A1_at	0.245883	putative UDP-glucosyl transferase (Arabidopsis thaliana)	gb:BE515737
Ta.28494.2.S1_at	0.24566	similar to gibberellin-regulated proteins (Arabidopsis thaliana)	gb:CD454848
Ta.21768.1.S1_x_at	0.245247	H02F09.3.p (Caenorhabditis elegans)	gb:CA701727
Ta.23123.1.S1_x_at	0.243521	ankyrin repeat-containing protein 2 (Arabidopsis thaliana)	gb:CK198493
Ta.4427.1.S1_at	0.243341	HS11_ARATH 17.4 KD CLASS I HEAT SHOCK PROTEIN	gb:CD491093
Ta.5557.1.S1_x_at	0.241815	putative ribophorin I	gb:CD869243
Ta.13280.1.S1_a_at	0.240537	T05900 phosphoenolpyruvate carboxykinase	gb:BG907348
Ta.27457.7.S1_x_at	0.239563	putative ubiquitin-conjugating enzyme (Arabidopsis thaliana)	gb:CD861404
Ta.6572.1.S1_at	0.237438	putative peroxiredoxin (Arabidopsis thaliana)	gb:CK212997
Ta.10.1.S1_x_at	0.233132	T.aestivum (1,3;1,4) beta glucanase mRNA, complete CDS. /PROD=(1,3;1,4) beta glucanase /FL=gb:Z22874.1	"gb:Z22874.1
Ta.9669.1.S1_at	0.232471	putative phi-1-like phosphate-induced protein (Arabidopsis thaliana)	gb:BJ225818
Ta.12139.1.S1_at	0.231825	EF-Hand containing protein -like (Arabidopsis thaliana)	gb:CD874926
Ta.13242.3.S1_a_at	0.231497	T46225 alpha NAC-like protein - Arabidopsis thaliana	gb:CA622089
Ta.22596.1.S1_at	0.229748	TL17_ARATH Thylakoid lumenal 17.4 kDa protein, chloroplast precursor	"gb:CA626055
Ta.26901.1.S1_at	0.228419	receptor-like protein kinase - like (Arabidopsis thaliana)	gb:CD373584
Ta.865.2.A1_at	0.228012	arginineserine-rich protein, putative (Arabidopsis thaliana)	"gb:BG907873
Ta.27812.1.A1_at	0.227042	T45786 receptor-protein kinase-like protein - Arabidopsis thaliana	gb:CD863065
Ta.25053.1.S1_at	0.226685	Triticum aestivum clone WAS-3a thaumatin-like protein mRNA, complete cds. /PROD=thaumatin-like protein /FL=gb:AF442967.1	"gb:AF442967
Ta.13724.1.S1_at	0.225285	T51273 promoter-binding factor-like protein - Arabidopsis thaliana	gb:BM134781
Ta.10236.1.A1_at	0.225	putative VAMP-associated protein (Arabidopsis thaliana)	gb:CK205521
Ta.18647.1.S1_s_at	0.222355	lipid transfer protein, putative (Arabidopsis thaliana)	"gb:BJ279325
Ta.10.2.S1_x_at	0.222046	T.aestivum beta glucanase mRNA, complete CDS /DEF=T.aestivum beta glucanase mRNA, complete CDS. /FL=gb:Z22873.1	"gb:Z22873.1
Ta.162.1.S1_at	0.221997	Triticum aestivum L-isoaspartyl methyltransferase mRNA, complete cds. /PROD=L-isoaspartyl methyltransferase /FL=gb:L07941.1	"gb:L07941.1
Ta.29966.1.S1_at	0.221909	4CL1_ARATH 4-coumarate--CoA ligase 1	gb:CA683806
Ta.9997.1.S1_x_at	0.221535	B12D-like protein (Arabidopsis thaliana)	gb:BJ236352
Ta.7467.3.S1_s_at	0.221366	putative CCCH-type zinc finger protein (Arabidopsis thaliana)	gb:CA744270
Ta.8165.2.S1_a_at	0.220793	serine threonine protein kinase - like protein (Arabidopsis thaliana)	gb:CA601988
Ta.129.1.S1_at	0.219874	Triticum aestivum ABA induced plasma membrane protein PM-19 (WTABAPM) mRNA, complete cds. /PROD=ABA induced plasma membrane protein PM 19 /FL=gb:U80037.1	"gb:U80037.1
Ta.28697.3.S1_at	0.219583	T.aestivum mRNA for starch branching enzyme II	gb:CK211399
Ta.22602.1.S1_a_at	0.21916	feebly-like protein (Arabidopsis thaliana)	gb:CA615597
Ta.9260.2.A1_at	0.218534	carnitine racemase like protein (Arabidopsis thaliana)	gb:BG907940
Ta.8080.1.A1_at	0.217941	putative ripening-associated protein (Arabidopsis thaliana)	gb:BJ261138
Ta.10236.2.S1_a_at	0.21757	putative VAMP-associated protein (Arabidopsis thaliana)	gb:BJ278388
Ta.231.1.S1_at	0.216709	Triticum aestivum secretory protein (WAS-2) mRNA, complete cds. /PROD=secretory protein /FL=gb:AF079526.1	"gb:AF079526
Ta.13280.3.S1_at	0.216142	T05900 phosphoenolpyruvate carboxykinase	gb:CA683089
Ta.28605.1.S1_at	0.216083	Triticum aestivum Wrab18 mRNA for ABA inducible protein, complete cds. /PROD=ABA inducible protein /FL=gb:AB115914.1	"gb:AB115914
Ta.5904.1.S1_at	0.214315	transketolase - like protein (Arabidopsis thaliana)	gb:BJ299578
Ta.20101.1.S1_at	0.213676	putative auxin-regulated protein (Arabidopsis thaliana)	gb:CA667105
Ta.136.1.S1_at	0.213021	MRNA for thioredoxin M	gb:CA625700
Ta.226.1.S1_at	0.212676	Triticum aestivum ABA-inducible protein WRAB1 mRNA, complete cds. /PROD=ABA-inducible protein WRAB1 /FL=gb:AF255052.1 gb:AF139915.1	"gb:AF139915
Ta.231.1.S1_x_at	0.212519	Triticum aestivum secretory protein (WAS-2) mRNA, complete cds. /PROD=secretory protein /FL=gb:AF079526.1	"gb:AF079526
Ta.22556.2.S1_at	0.212495	dirigent protein, putative (Arabidopsis thaliana)	"gb:CA644888
Ta.10236.2.S1_at	0.212276	putative VAMP-associated protein (Arabidopsis thaliana)	gb:BJ278388
Ta.10236.2.S1_x_at	0.212161	putative VAMP-associated protein (Arabidopsis thaliana)	gb:BJ278388
Ta.27016.1.A1_x_at	0.211678	12-oxophytodienoate reductase	gb:CD453420
Ta.22602.2.S1_x_at	0.209538	feebly-like protein (Arabidopsis thaliana)	gb:CA641674
Ta.514.1.A1_at	0.207543	T51384 steroid 5alpha-reductase-like protein - Arabidopsis thaliana	gb:BE604148
Ta.28695.3.S1_x_at	0.206929	Metallothionein mRNA, partial cds	"gb:BQ606088
Ta.14036.1.S1_at	0.206802	FPF1 protein (Arabidopsis thaliana)	gb:CA643782
Ta.1139.1.S1_x_at	0.205302	chlorophyll ab-binding protein - like (Arabidopsis thaliana)	gb:BJ263196
Ta.28292.2.S1_s_at	0.205284	putative isoprenylated protein (Arabidopsis thaliana)	gb:BJ253295
Ta.21342.1.S1_x_at	0.204725	Triticum aestivum Chi 3 mRNA for chitinase 3, complete cds. /PROD=chitinase 3 /FL=gb:AY437443.1 gb:AB029936.1	"gb:AB029936
Ta.581.1.S1_at	0.203763	Triticum aestivum putative glycine decarboxylase subunit mRNA, complete cds. /PROD=putative glycine decarboxylase subunit /FL=gb:AY123417.1	"gb:AY123417
Ta.1160.1.S1_at	0.202961	rubredoxin, putative (Arabidopsis thaliana)	"gb:CD862949
Ta.16347.1.S1_x_at	0.200274	anter-specific proline-rich protein APG precursor (Arabidopsis thaliana)	gb:CA605009
Ta.223.1.S1_at	0.199601	Triticum aestivum beta-1,3-glucanase precursor (Glb3) mRNA, complete cds. /PROD=beta-1,3-glucanase precursor /FL=gb:AF112965.1	"gb:AF112965
Ta.303.2.S1_x_at	0.199581	T48065 Glutathione transferase III-like protein - Arabidopsis thaliana	gb:CA668994
Ta.11114.1.A1_at	0.199556	S71276 beta-fructofuranosidase	gb:BQ169408
Ta.8584.1.S1_at	0.198696	beta-1,3-glucanase class I precursor (Arabidopsis thaliana)	"gb:BQ162089
Ta.303.2.S1_at	0.198542	T48065 Glutathione transferase III-like protein - Arabidopsis thaliana	gb:CA668994
Ta.23797.1.S1_x_at	0.198459	Triticum aestivum LEA1 protein (LEA1) mRNA, complete cds. /PROD=LEA1 protein /FL=gb:AY148490.1	"gb:AY148490
Ta.2402.1.S1_at	0.197581	chlorophyll ab-binding protein (Arabidopsis thaliana)	gb:CA722522
Ta.570.1.A1_at	0.195038	adenine phosphoribosyltransferase (Arabidopsis thaliana)	gb:BQ170129
Ta.7730.1.A1_at	0.194571	T04234 calmodulin-binding protein homolog F14M19.80 - Arabidopsis thaliana	gb:CD877595
Ta.9260.1.A1_x_at	0.194363	carnitine racemase like protein (Arabidopsis thaliana)	gb:CK212001
Ta.2752.1.S1_x_at	0.19402	Wheat (T. aestivum) chloroplast ribulosebisphosphate carboxylase small subunit mRNA, clone pTS406, 3 end	"gb:BE213237
Ta.23322.2.S1_at	0.19008	osmotin precursor (Arabidopsis thaliana)	gb:CA640491
Ta.581.2.S1_a_at	0.18992	Putative glycine decarboxylase subunit mRNA, complete cds	"gb:CD862705
Ta.21281.2.A1_at	0.189836	putative ABC transporter (Arabidopsis thaliana)	gb:CA682753
Ta.13234.1.S1_at	0.187584	SerArg-related nuclear matrix protein; plenty-of-prolines-101; serinearginine repetitive matrix protein 1 (Mus musculus)	gb:CA707206
Ta.13242.2.S1_x_at	0.187187	T46225 alpha NAC-like protein - Arabidopsis thaliana	gb:CA700697
Ta.14145.1.S1_at	0.186702	late-embryogenesis abundant protein, putative (Arabidopsis thaliana)"	"gb:CK217564
Ta.7022.1.S1_s_at	0.186031	PAL4_ARATH Probable phenylalanine ammonia-lyase	gb:BJ281221
Ta.29508.1.S1_at	0.184988	branched-chain alpha keto-acid dehydrogenase E1 alpha subunit-like protein (Arabidopsis thaliana)	gb:CD373618
Ta.26411.1.A1_at	0.184593	T45718 receptor-kinase like protein - Arabidopsis thaliana	gb:CD490726
Ta.27457.5.S1_x_at	0.183855	putative ubiquitin-conjugating enzyme (Arabidopsis thaliana)	gb:BF200045
Ta.5913.1.S1_at	0.183759	LEA76 homologue type2 (Arabidopsis thaliana)	gb:CD924673
Ta.25547.1.S1_at	0.183027	ARG1_ARATH Arginase	gb:BQ246620
Ta.23397.2.S1_x_at	0.183008	putative glycine-rich cell wall protein (Arabidopsis thaliana)	gb:CA718270
Ta.10.1.S1_a_at	0.182871	T.aestivum (1,3;1,4) beta glucanase mRNA, complete CDS. /PROD=(1,3;1,4) beta glucanase /FL=gb:Z22874.1	"gb:Z22874.1
Ta.488.1.S1_x_at	0.182726	TL29_ARATH Putative L-ascorbate peroxidase, chloroplast precursor	"gb:BG909285
Ta.11671.1.S1_at	0.181926	HSF4_ARATH Heat shock factor protein 4	gb:BQ170572
Ta.28613.1.S1_at	0.181784	Triticum aestivum cold acclimation protein WCOR726 (Wcor726) mRNA, complete cds. /PROD=cold acclimation protein WCOR726 /FL=gb:U73213.1	"gb:U73213.1
Ta.24544.1.S1_at	0.181676	T49196 nematode resistance-like protein - Arabidopsis thaliana	gb:CK200303
Ta.27457.1.S1_x_at	0.181421	putative ubiquitin-conjugating enzyme (Arabidopsis thaliana)	gb:CD894008
Ta.28528.1.S1_at	0.181116	GL1D_ARATH Germin-like protein subfamily 1 member 13 precursor	gb:BJ284564
Ta.20239.1.S1_a_at	0.18017	thioredoxin (Arabidopsis thaliana)	gb:CN009877
Ta.28756.3.S1_x_at	0.179928	1-aminocyclopropane-1-carboxylate oxidase, putative (Arabidopsis thaliana)	"gb:CA742656
Ta.590.2.S1_x_at	0.178965	jacalin, putative (Arabidopsis thaliana)	"gb:CA601369
Ta.25626.2.A1_at	0.178336	sucrose synthase-like protein (Arabidopsis thaliana)	gb:CA602126
Ta.5834.2.S1_at	0.177429	nodulin, putative (Arabidopsis thaliana)	"gb:CK206721
Ta.5251.1.A1_at	0.176764	MYB27 protein - like (Arabidopsis thaliana)	gb:CK197066
Ta.12834.2.A1_at	0.176432	T51666 myb-related transcription factor MYB59 (imported) - Arabidopsis thaliana	gb:CA661326
Ta.3455.1.S1_at	0.176109	galactokinase like protein (Arabidopsis thaliana)	gb:BQ802910
Ta.23322.1.S1_s_at	0.175223	osmotin precursor (Arabidopsis thaliana)	gb:CA668995
Ta.3976.2.S1_x_at	0.174436	flavanone 3-hydroxylase-like protein (Arabidopsis thaliana)	gb:CA679100
Ta.22687.1.A1_at	0.171119	dirigent protein, putative (Arabidopsis thaliana)	"gb:CA696591
Ta.1951.1.S1_at	0.170711	NADP-dependent malate dehydrogenase (Arabidopsis thaliana)	gb:CK210309
Ta.192.1.S1_at	0.170699	Triticum aestivum mRNA, clone WCI-5, complete cds. /PROD=unknown /FL=gb:U32431.1	"gb:U32431.1
Ta.5834.1.A1_at	0.16996	nodulin, putative (Arabidopsis thaliana)	"gb:BJ250948
Ta.23397.1.S1_x_at	0.16955	putative glycine-rich cell wall protein (Arabidopsis thaliana)	gb:BJ292777
Ta.7017.1.S1_at	0.168917	receptor-like protein kinase - like (Arabidopsis thaliana)	gb:BJ280811
Ta.28292.1.S1_at	0.168182	putative isoprenylated protein (Arabidopsis thaliana)	gb:BJ253007
Ta.3793.1.S1_s_at	0.168132	putative tetracycline transporter protein (Arabidopsis thaliana)	gb:BQ169480
Ta.17683.1.S1_at	0.16811	DnaJ-like protein (Arabidopsis thaliana)	gb:CD883632
Ta.28316.1.S1_at	0.167932	ubiquitin extension protein	gb:BJ230170
Ta.3976.1.S1_at	0.167427	flavanone 3-hydroxylase-like protein (Arabidopsis thaliana)	gb:CA678526
Ta.30807.1.S1_at	0.166505	dehydrogenase (Arabidopsis thaliana)	gb:CA734893
Ta.24632.1.S1_at	0.16637	putative protease inhibitor (Arabidopsis thaliana)	gb:BE405372
Ta.1167.1.S1_at	0.165549	MRNA for ferredoxin-NADP(H) oxidoreductase (fnr gene), clone 2	"gb:CA742206
Ta.14247.1.S1_at	0.163781	DHX1_ARATH Dehydrin Xero 1	gb:BQ839126
Ta.1404.1.S1_at	0.162643	Triticum aestivum ribulose bisphosphate carboxylase activase B (RcaB) mRNA, complete cds; nuclear gene for chloroplast product. /PROD=ribulose bisphosphate carboxylase activase B /FL=gb:AF251264.1	"gb:AF251264
Ta.24632.1.S1_x_at	0.162577	putative protease inhibitor (Arabidopsis thaliana)	gb:BE405372
Ta.1700.1.S1_at	0.162158	putative protease inhibitor (Arabidopsis thaliana)	gb:CA720096
Ta.3258.1.S1_at	0.159331	PORC_ARATH Protochlorophyllide reductase C, chloroplast precursor	"gb:CK208157
Ta.23322.3.S1_at	0.157925	osmotin precursor (Arabidopsis thaliana)	gb:CA694741
Ta.9220.1.S1_a_at	0.156785	phenylalanine ammonia lyase	gb:CK210556
Ta.28827.1.S1_at	0.155467	HSMU11 histone H1.1 - Arabidopsis thaliana	gb:BQ800700
Ta.488.1.S1_at	0.154589	TL29_ARATH Putative L-ascorbate peroxidase, chloroplast precursor	"gb:BG909285
Ta.22427.1.A1_x_at	0.154497	T45804 glucan endo-1,3-beta-D-glucosidase	"gb:BJ227672
Ta.20639.1.S1_x_at	0.151757	T45707 CHLOROPHYLL A-B BINDING PROTEIN 4 PRECURSOR homolog - Arabidopsis thaliana	gb:CA675788
Ta.23340.1.S1_at	0.151599	T46162 glucosyltransferase-like protein - Arabidopsis thaliana	gb:CA669161
Ta.10555.1.A1_at	0.151233	T04831 probable serinethreonine-specific protein kinase	gb:BQ165982
Ta.24632.1.S1_a_at	0.149221	putative protease inhibitor (Arabidopsis thaliana)	gb:BE405372
Ta.18672.1.S1_x_at	0.149139	S57861 metallothionein 2a - Arabidopsis thaliana	gb:CA603610
Ta.3288.1.S1_x_at	0.149005	SOUL-like protein (Arabidopsis thaliana)	gb:BJ209697
Ta.2879.1.S1_at	0.148353	Triticum aestivum clone wlk8.pk0001.e10:fis, full insert mRNA sequence	"gb:BT009265
Ta.27316.1.S1_at	0.148312	Triticum aestivum clone wlm1.pk0022.d1:fis, full insert mRNA sequence	"gb:BT009310
Ta.5829.1.S1_at	0.148219	pore protein homolog (Arabidopsis thaliana)	gb:CD908987
Ta.590.1.S1_x_at	0.148211	jacalin, putative (Arabidopsis thaliana)	"gb:CK214095
Ta.28942.2.A1_at	0.14799	1-aminocyclopropane-1-carboxylate oxidase, putative (Arabidopsis thaliana)	"gb:CA670320
Ta.25821.1.A1_at	0.147894	putative receptor-like protein kinase (Arabidopsis thaliana)	gb:CD374103
Ta.12042.1.S1_at	0.147601	heat shock protein 21 (Arabidopsis thaliana)	gb:AJ603283
Ta.19976.1.S1_s_at	0.143514	putative short-chain type dehydrogenasereductase (Arabidopsis thaliana)	gb:CA686163
Ta.6572.2.S1_at	0.14319	putative peroxiredoxin (Arabidopsis thaliana)	gb:BQ172133
Ta.13337.2.S1_at	0.14266	xyloglucan endotransglycosylase (Arabidopsis thaliana)	gb:CA680143
Ta.20591.1.S1_a_at	0.14179	putative basic blue protein	gb:BQ169668
Ta.8495.1.A1_at	0.141081	UDP-glucose glucosyltransferase, putative (Arabidopsis thaliana)	"gb:BJ250503
Ta.28160.1.S1_x_at	0.140141	S57861 metallothionein 2a - Arabidopsis thaliana	gb:CD867734
Ta.2638.1.S1_at	0.139989	T.aestivum rab15B mRNA. /PROD=rab protein	gb:X62476.1
Ta.27820.1.S1_at	0.139874	putative basic blue protein	gb:CD864464
Ta.3288.1.S1_at	0.139752	SOUL-like protein (Arabidopsis thaliana)	gb:BJ209697
Ta.28369.1.S1_at	0.139686	RC23_ARATH Hypothetical protein At4g30650	gb:CA727825
Ta.9346.3.S1_x_at	0.1386	S24169 mucin - rat	gb:CA662147
Ta.5888.1.S1_s_at	0.138118	similar to late embryogenesis abundant proteins (Arabidopsis thaliana)	gb:BQ807116
Ta.3976.3.A1_at	0.137612	flavanone 3-hydroxylase-like protein (Arabidopsis thaliana)	gb:CA680318
Ta.3976.3.A1_x_at	0.136904	flavanone 3-hydroxylase-like protein (Arabidopsis thaliana)	gb:CA680318
Ta.8484.1.A1_at	0.136654	beta-carotene hydroxylase (Arabidopsis thaliana)	gb:BQ161964
Ta.23112.1.S1_x_at	0.136347	methioninecystathionine gamma lyase, putative (Arabidopsis thaliana)	"gb:CD935642
Ta.2407.2.A1_at	0.135478	chloroplast drought-induced stress protein, putative (Arabidopsis thaliana)	"gb:CA623177
Ta.224.1.S1_at	0.134568	Triticum aestivum chitinase IV precursor (Cht4) mRNA, complete cds. /PROD=chitinase IV precursor /FL=gb:AF112966.1	"gb:AF112966
Ta.27761.3.S1_x_at	0.134429	photosystem I subunit X precursor (Arabidopsis thaliana)	gb:CK213899
Ta.3726.1.S1_at	0.133423	putative metal-binding protein (Arabidopsis thaliana)	gb:CA654945
Ta.20591.2.S1_a_at	0.131432	putative basic blue protein	gb:BE499625
Ta.2402.1.S1_a_at	0.130652	chlorophyll ab-binding protein (Arabidopsis thaliana)	gb:CA722522
Ta.14118.1.A1_at	0.130455	T51328 transcription initiation factor sigma5, plastid -specific (imported) - Arabidopsis thaliana	"gb:BQ171501
Ta.18574.1.A1_x_at	0.129298	H02F09.3.p (Caenorhabditis elegans)	gb:CK196896
Ta.12663.1.S1_at	0.129217	receptor protein kinase-like protein (Arabidopsis thaliana)	gb:CK197682
Ta.3793.1.S1_at	0.127883	putative tetracycline transporter protein (Arabidopsis thaliana)	gb:BQ169480
Ta.22502.1.S1_a_at	0.127538	calcium-binding protein, putative (Arabidopsis thaliana)"	"gb:CA618990
Ta.20639.2.A1_a_at	0.124184	T45707 CHLOROPHYLL A-B BINDING PROTEIN 4 PRECURSOR homolog - Arabidopsis thaliana	gb:BQ620062
Ta.4479.1.S1_at	0.121285	putative disease resistance protein (Arabidopsis thaliana)	gb:CN011595
Ta.23340.2.S1_at	0.121278	T46162 glucosyltransferase-like protein - Arabidopsis thaliana	gb:CA673525
Ta.9588.1.A1_at	0.119387	similar to latex allergen from Hevea brasiliensis (Arabidopsis thaliana)	gb:CD878085
Ta.14545.1.S1_at	0.119342	O-methyltransferase - like protein (Arabidopsis thaliana)	gb:BJ283780
Ta.12387.2.S1_x_at	0.119212	putative B-box zinc finger protein (Arabidopsis thaliana)	gb:CD874108
Ta.12387.1.A1_at	0.118387	putative B-box zinc finger protein (Arabidopsis thaliana)	gb:CA618208
Ta.12387.2.S1_s_at	0.117525	putative B-box zinc finger protein (Arabidopsis thaliana)	gb:CD874108
Ta.27751.2.S1_x_at	0.116885	WRP1 mRNA, 3 untranslated region	"gb:CK214731
Ta.2995.1.S1_at	0.111479	lipase-like protein (Arabidopsis thaliana)	gb:BE493028
Ta.14236.1.S1_at	0.111304	T49893 glycine-rich protein atGRP-6 - Arabidopsis thaliana	gb:BQ838757
Ta.10772.1.A1_at	0.111117	nodulin-like protein (Arabidopsis thaliana)	gb:CK194889
Ta.872.1.S1_at	0.110691	thioredoxin f1 (Arabidopsis thaliana)	gb:CD454927
Ta.16683.1.A1_at	0.110634	RD22_ARATH Dehydration-responsive protein RD22 precursor	gb:CA610934
Ta.12773.1.S1_at	0.110275	putative DnaJ protein (Arabidopsis thaliana)	gb:BQ172150
Ta.27762.1.S1_x_at	0.110043	Triticum aestivum thaumatin-like protein mRNA, complete cds. /PROD=thaumatin-like protein /FL=gb:AF384146.1"	"gb:AF384146
Ta.26151.1.A1_at	0.108776	subtilisin-like serine protease (Arabidopsis thaliana)	gb:CA604082
Ta.27751.6.S1_at	0.108538	WRP1 mRNA, 3 untranslated region	"gb:BJ286005
Ta.29583.1.S1_at	0.107902	T48233 one helix protein	gb:CD863680
Ta.6051.3.S1_x_at	0.105555	K06A9.1a.p (Caenorhabditis elegans)	gb:CA717933
Ta.31.1.S1_at	0.105139	Triticum aestivum mRNA for VER2, complete cds. /PROD=VER2 /FL=gb:AB012103.3	"gb:AB012103
Ta.6051.1.S1_a_at	0.104886	K06A9.1a.p (Caenorhabditis elegans)	gb:CD914245
Ta.25381.1.S1_s_at	0.103162	T50786 nucleoid DNA-binding protein cnd41-like protein - Arabidopsis thaliana	gb:CD454332
Ta.12387.1.A1_x_at	0.103022	putative B-box zinc finger protein (Arabidopsis thaliana)	gb:CA618208
Ta.28265.1.S1_at	0.102969	Oxygen-evolving complex precursor, mRNA, partial cds	"gb:CK213341
Ta.1308.1.S1_at	0.100495	Beta purothionin precursor, mRNA, complete cds /FL=gb:AF004018.1	"gb:CD918842
Ta.13971.1.A1_at	0.100271	C72N_ARATH Cytochrome P450 71B23	gb:BQ752989
Ta.303.3.S1_x_at	0.100134	T48065 Glutathione transferase III-like protein - Arabidopsis thaliana	gb:AJ610447
Ta.21385.1.S1_x_at	0.0988091	anter-specific proline-rich protein APG precursor (Arabidopsis thaliana)	gb:CK167758
Ta.1308.1.S1_x_at	0.098626	Beta purothionin precursor, mRNA, complete cds /FL=gb:AF004018.1	"gb:CD918842
Ta.18362.2.S1_at	0.09797	early light-induced protein (Arabidopsis thaliana)	gb:CA635172
Ta.25847.1.A1_at	0.0974197	sucrose synthase-like protein (Arabidopsis thaliana)	gb:CD453631
Ta.5145.2.S1_x_at	0.0972808	nicotianamine synathase, putative (Arabidopsis thaliana)	"gb:BJ283281
Ta.1672.1.S1_x_at	0.0964373	CONSTANS-like B-box zinc finger protein-like (Arabidopsis thaliana)	gb:BQ619780
Ta.23142.5.S1_x_at	0.095758	Wheat (T.aestivum) gamma-gliadin class B-III mRNA	gb:CD868513
Ta.5331.1.A1_x_at	0.0957274	receptor protein kinase - like protein (Arabidopsis thaliana)	gb:BJ280996
Ta.27923.2.S1_x_at	0.0950782	Wheat mRNA fragment for small subunit precursor of RuBPCase (EC 4.1.1.39) (ribulosebisphosphate carboxylase, clone 512)	"gb:CK212552
Ta.24501.1.S1_at	0.0947538	T.aestivum mRNA for a thaumatin-like protein	gb:CD863039
Ta.506.2.A1_at	0.094747	putative fructose-bisphosphate aldolase (Arabidopsis thaliana)	gb:CD936393
Ta.9110.1.S1_at	0.0940632	T48233 one helix protein	gb:CK214493
Ta.21314.1.S1_x_at	0.0939832	dirigent protein, putative (Arabidopsis thaliana)	"gb:CA669694
Ta.8277.1.A1_at	0.0938333	MtN21 nodulin protein-like (Arabidopsis thaliana)	gb:BQ161684
Ta.169.1.S1_x_at	0.0929373	MRNA for germin-like protein 2b	gb:CA652856
Ta.5145.3.S1_x_at	0.0926841	nicotianamine synathase, putative (Arabidopsis thaliana)	"gb:BJ286808
Ta.1208.1.S1_at	0.091006	B45511 chitinase	gb:BE419896
Ta.21314.1.S1_at	0.0906706	dirigent protein, putative (Arabidopsis thaliana)	"gb:CA669694
Ta.5485.1.S1_at	0.0903223	T05843 peptide transport protein homolog F17L22.140 - Arabidopsis thaliana	gb:BJ284070
Ta.14248.1.A1_at	0.089846	ethylene-forming-enzyme-like dioxygenase (Arabidopsis thaliana)	gb:BQ839385
Ta.21094.1.S1_at	0.0897767	tyrosine aminotransferase (Arabidopsis thaliana)	gb:CD873115
Ta.23419.1.S1_x_at	0.0875874	early light-induced protein (Arabidopsis thaliana)	gb:CK216032
Ta.91.1.S1_at	0.0866328	T.aestivum mRNA for alpha1-thionin	gb:CD900269
Ta.225.1.S1_at	0.084986	beta-1,3-glucanase precursor /FL=gb:AF112967.1	"gb:AF112967
Ta.85.1.S1_at	0.084535	Wheat PsbP mRNA for 23 kDa oxygen evolving protein of photosystem II	gb:CK208348
Ta.841.1.S1_a_at	0.0844143	Wheat PsbO mRNA for 33kDa oxygen evolving protein of photosystem II	gb:BJ319092
Ta.9600.1.S1_x_at	0.0837969	early light-induced protein (Arabidopsis thaliana)	gb:CK211401
Ta.8614.1.S1_at	0.0823404	T49041 DNA-binding protein-like - Arabidopsis thaliana	gb:BQ838257
Ta.5549.1.S1_a_at	0.0816001	nicotianamine synathase, putative (Arabidopsis thaliana)	"gb:CK195601
Ta.9588.2.S1_a_at	0.0813229	similar to latex allergen from Hevea brasiliensis (Arabidopsis thaliana)	gb:BE412340
Ta.881.1.S1_a_at	0.0799234	light-harvesting complex protein (Arabidopsis thaliana)	gb:CK213344
Ta.17890.2.S1_at	0.0778966	PDA2_ARATH Phospholipase D alpha 2	gb:CA642298
Ta.959.1.S1_at	0.0770075	T.aestivum cDNA for a thaumatin-like protein	gb:CA721939
Ta.25398.1.S1_at	0.07633	early light-induced protein (Arabidopsis thaliana)	gb:CD491062
Ta.5549.2.A1_x_at	0.0758305	nicotianamine synathase, putative	"gb:BJ281448
Ta.23967.1.S1_x_at	0.074368	T.aestivum mRNA for alpha2-purothionin	gb:CD900389
Ta.30144.1.A1_x_at	0.0740921	S21961 proline-rich protein APG - Arabidopsis thaliana	gb:BQ166180
Ta.8782.1.S1_at	0.0716119	polygalacturonase, putative	"gb:CD454172
Ta.5549.2.A1_at	0.071246	nicotianamine synathase, putative (Arabidopsis thaliana)	"gb:BJ281448
Ta.30727.1.S1_at	0.0710713	chlorophyll ab-binding protein CP29 (Arabidopsis thaliana)	gb:CD873777
Ta.17890.1.S1_at	0.0708401	PDA2_ARATH Phospholipase D alpha 2	gb:CA625346
Ta.21646.1.S1_x_at	0.0695156	nonspecific lipid-transfer protein precursor - like (Arabidopsis thaliana)	gb:CA686121
Ta.303.3.S1_at	0.0690938	T48065 Glutathione transferase III-like protein - Arabidopsis thaliana	gb:AJ610447
Ta.14904.1.S1_at	0.0686292	T51806 cytochrome P450 kaurene oxidase GA3 (validated) - Arabidopsis thaliana	gb:CA683605
Ta.13318.1.S1_at	0.0685921	Hmu-P1	gb:BQ483953
Ta.23967.1.S1_s_at	0.0683423	T.aestivum mRNA for alpha2-purothionin	gb:CD900389
Ta.13337.2.S1_x_at	0.0680678	xyloglucan endotransglycosylase (Arabidopsis thaliana)	gb:CA680143
Ta.21646.1.S1_at	0.0672646	nonspecific lipid-transfer protein precursor - like (Arabidopsis thaliana)	gb:CA686121
Ta.5145.1.S1_at	0.0667477	nicotianamine synathase, putative	"gb:BJ282340
Ta.9346.1.S1_x_at	0.0655101	S24169 mucin - rat	gb:CA645783
Ta.29603.1.A1_at	0.0652533	A Chain A, Arabidopsis Thaliana Peroxidase N	"gb:CD873114
Ta.506.1.S1_a_at	0.0638797	putative fructose-bisphosphate aldolase (Arabidopsis thaliana)	gb:BJ265323
Ta.28889.1.S1_at	0.0619626	S21961 proline-rich protein APG - Arabidopsis thaliana	gb:CK195001
Ta.8447.1.S1_a_at	0.061654	putative cytochrome P450 (Arabidopsis thaliana)	gb:CA669038
Ta.5331.1.A1_a_at	0.0611244	receptor protein kinase - like protein (Arabidopsis thaliana)	gb:BJ280996
Ta.7524.2.A1_x_at	0.0603985	DNA-binding protein, putative (Arabidopsis thaliana)"	"gb:BF200486
Ta.13337.1.S1_at	0.0603827	xyloglucan endotransglycosylase	gb:CK163798
Ta.5145.2.S1_at	0.0598189	nicotianamine synathase, putative	"gb:BJ283281
Ta.2791.1.S1_at	0.0588881	Temperature stress-induced lipocalin (Tatil) mRNA, complete cds /FL=gb:AY077702.1"	"gb:BJ251528
Ta.5549.1.S1_x_at	0.0585489	nicotianamine synathase, putative	"gb:CK195601
Ta.28695.3.S1_at	0.0579355	Metallothionein mRNA, partial cds	"gb:BQ606088
Ta.29826.1.S1_at	0.057768	T46176 probable cytochrome P450 T4D2.220 (similarity) - Arabidopsis thaliana	gb:CA688622
Ta.5145.1.S1_x_at	0.0551946	nicotianamine synathase, putative	"gb:BJ282340
Ta.1799.1.S1_at	0.0548565	putative proline-rich protein	gb:CK200268
Ta.27660.1.S1_x_at	0.0544808	Ribulose-1,5-bisphosphate carboxylase activase precursor RNA, partial cds; nuclear gene for chloroplast product	"gb:CK216184
Ta.25763.1.S1_at	0.0544134	leucoanthocyanidin dioxygenase-like protein (Arabidopsis thaliana)	gb:CD373822
Ta.18362.1.A1_at	0.0543934	early light-induced protein (Arabidopsis thaliana)	gb:AJ612031
Ta.14165.1.S1_at	0.0533161	O-methyltransferase - like protein	gb:BJ231342
Ta.24304.2.S1_a_at	0.0530177	putative photosystem I reaction center subunit II precursor	gb:CK212788
Ta.1989.1.S1_x_at	0.0521629	T48033 CP12-like protein T12C14.110 (imported)	gb:CA674427
Ta.25600.1.S1_x_at	0.0517175	chlorophyll binding protein, putative	"gb:BG907231
Ta.1971.1.S1_x_at	0.0515958	transposase	gb:CA620810
Ta.21646.3.S1_x_at	0.0495799	nonspecific lipid-transfer protein precursor - like (Arabidopsis thaliana)	gb:CA697668
Ta.97.2.S1_x_at	0.049554	Wheat WIR1 mRNA, complete cds	"gb:CK169277
Ta.23158.1.S1_at	0.0475492	Triticum aestivum RNA for phosphoribulokinase	gb:X51608.1
Ta.1971.1.S1_a_at	0.0471653	transposase	gb:CA620810
Ta.26997.1.S1_at	0.0471167	early light-induced protein (Arabidopsis thaliana)	gb:CD490526
Ta.8447.1.S1_x_at	0.0469775	putative cytochrome P450 (Arabidopsis thaliana)	gb:CA669038
Ta.27761.1.S1_x_at	0.0463759	photosystem I subunit X precursor (Arabidopsis thaliana)	gb:CK213184
Ta.1971.2.S1_x_at	0.0463308	transposase	gb:CK215131
Ta.2752.2.S1_x_at	0.0452445	Wheat (T. aestivum) chloroplast ribulosebisphosphate carboxylase small subunit mRNA, clone pTS406, 3 end	"gb:BE216923
Ta.18560.1.S1_s_at	0.0443168	T05993 (A.thaliana) T05993 probable peroxidase	gb:CA643338
Ta.1139.1.S1_at	0.0438812	chlorophyll ab-binding protein - like	gb:BJ263196
Ta.20639.2.A1_x_at	0.0437567	T45707 CHLOROPHYLL A-B BINDING PROTEIN 4 PRECURSOR homolog - Arabidopsis thaliana	gb:BQ620062
Ta.20639.2.A1_at	0.0426686	T45707 CHLOROPHYLL A-B BINDING PROTEIN 4 PRECURSOR homolog - Arabidopsis thaliana	gb:BQ620062
Ta.7524.1.A1_at	0.041774	DNA-binding protein, putative	"gb:BJ250276
Ta.1969.1.S1_a_at	0.0411829	PSE1_ARATH Photosystem I reaction center subunit IV A, chloroplast precursor	"gb:BE216986
Ta.9216.2.A1_x_at	0.0401134	homeodomain protein	gb:CD373918
